# Supplementary material for: Monkeypox virus genomic accordion strategies
Source: Nat Commun. 2024 Apr 18;15:3059. doi: 10.1038/s41467-024-46949-7 (PMC11026394; doi:10.1038/s41467-024-46949-7)
Supplement: Supplementary file 6 — Supplementary Data 3 [file 41467_2024_46949_MOESM6_ESM.xlsx]

## Sheet: long_table_strs_v7.0
Sample Identifier	Marker	Allele	Number of Repeats	Number of Supporting reads	Allele frequency	Allele Sequence
MPXV_1075_SP_2022	LCR10	[T]16	16	65	0.613208	AAGAGAATAAAAATATTTTTTTTTTTTTTTTGTAAAACTTTTTTAT
MPXV_1075_SP_2022	LCR10	[T]15	15	21	0.198113	AAGAGAATAAAAATATTTTTTTTTTTTTTTGTAAAACTTTTTTAT
MPXV_1075_SP_2022	LCR10	[T]17	17	17	0.160377	AAGAGAATAAAAATATTTTTTTTTTTTTTTTTGTAAAACTTTTTTAT
MPXV_1075_SP_2022	LCR10	[T]12	12	2	0.0188679	AAGAGAATAAAAATATTTTTTTTTTTTGTAAAACTTTTTTAT
MPXV_1075_SP_2022	LCR10	[T]14	14	1	0.00943396	AAGAGAATAAAAATATTTTTTTTTTTTTTGTAAAACTTTTTTAT
MPXV_1075_SP_2022	LCR11	[A]16	16	50	0.675676	ATAAAAAAGTTTTACAAAAAAAAAAAAAAAATATTTTTATTCTCTT
MPXV_1075_SP_2022	LCR11	[A]15	15	13	0.175676	ATAAAAAAGTTTTACAAAAAAAAAAAAAAATATTTTTATTCTCTT
MPXV_1075_SP_2022	LCR11	[A]17	17	6	0.0810811	ATAAAAAAGTTTTACAAAAAAAAAAAAAAAAATATTTTTATTCTCTT
MPXV_1075_SP_2022	LCR11	[A]14	14	3	0.0405405	ATAAAAAAGTTTTACAAAAAAAAAAAAAATATTTTTATTCTCTT
MPXV_1075_SP_2022	LCR11	[A]13	13	1	0.0135135	ATAAAAAAGTTTTACAAAAAAAAAAAAATATTTTTATTCTCTT
MPXV_1075_SP_2022	LCR11	[A]18	18	1	0.0135135	ATAAAAAAGTTTTACAAAAAAAAAAAAAAAAAATATTTTTATTCTCTT
MPXV_1075_SP_2022	LCR12	[A]9	9	76	0.987013	TGATACTTTTTCTAGAAAAAAAAATGAATTGATGATATA
MPXV_1075_SP_2022	LCR12	[A]10	10	1	0.012987	TGATACTTTTTCTAGAAAAAAAAAATGAATTGATGATATA
MPXV_1075_SP_2022	LCR13	[T]9	9	58	1	GCTCCTGTAGCATACTTTTTTTTTACCTTGAGAATATCC
MPXV_1075_SP_2022	LCR14	[T]9	9	59	1	TTACATCTTGATATATTTTTTTTTAAAGAGGCTGGTAAC
MPXV_1075_SP_2022	LCR15	[ATAACAATT]4[ATAATTGTT]1[ATAATAATT]1[ATAATTGTT]1	7	61	0.953125	TTGTTACAAAAGTTAATAACAATTATAACAATTATAACAATTATAACAATTATAATTGTTATAATAATTATAATTGTTATAATTATGATGATA
MPXV_1075_SP_2022	LCR15	[ATAACAATT]4[ATAATTGTT]1ATAATAATAATAATTGTT	7	1	0.015625	TTGTTACAAAAGTTAATAACAATTATAACAATTATAACAATTATAACAATTATAATTGTTATAATAATAATAATTGTTATAATTATGATGATA
MPXV_1075_SP_2022	LCR15	AGAACAATTAGAACAATT[ATAACAATT]2[ATAATTGTT]1[ATAATAATT]1[ATAATTGTT]1	7	1	0.015625	TTGTTACAAAAGTTAAGAACAATTAGAACAATTATAACAATTATAACAATTATAATTGTTATAATAATTATAATTGTTATAATTATGATGATA
MPXV_1075_SP_2022	LCR15	[ATAACAATT]3ATAACAATCATAATTGTCATAATAATTATAATTGTT	7	1	0.015625	TTGTTACAAAAGTTAATAACAATTATAACAATTATAACAATTATAACAATCATAATTGTCATAATAATTATAATTGTTATAATTATGATGATA
MPXV_1075_SP_2022	LCR16	[A]9	9	77	1	ATTTGTGAAAATATTAAAAAAAAATACTTTTTTTATTAA
MPXV_1075_SP_2022	LCR17	[TAAC]6T	6	60	1	ACTGTTATCTCTTTTTAACTAACTAACTAACTAACTAACTCTTATATACTATTAA
MPXV_1075_SP_2022	LCR18	[AATAATT]3AATAA	3.5	97	0.989796	ATATAAATCCGTTAAAATAATTAATAATTAATAATTAATAACGAACAAGTATCAAA
MPXV_1075_SP_2022	LCR18	[AATAATT]2AATAATGAATAA	3.5	1	0.0102041	ATATAAATCCGTTAAAATAATTAATAATTAATAATGAATAACGAACAAGTATCAAA
MPXV_1075_SP_2022	LCR19	GATTCA[GATACA]8GAT	9.3	71	0.959459	CTTACTACTAACATGGATTCAGATACAGATACAGATACAGATACAGATACAGATACAGATACAGATACAGATGTAGAAGATATCATG
MPXV_1075_SP_2022	LCR19	GATTCAGATCCA[GATACA]7GAT	9.3	1	0.0135135	CTTACTACTAACATGGATTCAGATCCAGATACAGATACAGATACAGATACAGATACAGATACAGATACAGATGTAGAAGATATCATG
MPXV_1075_SP_2022	LCR19	GATTCA[GATACA]7GAT	8.3	2	0.027027	CTTACTACTAACATGGATTCAGATACAGATACAGATACAGATACAGATACAGATACAGATACAGATGTAGAAGATATCATG
MPXV_1075_SP_2022	LCR20	[T]9	9	78	0.975	ACTAACAGGTTAACATTTTTTTTTAAAAATAGAAAAAAC
MPXV_1075_SP_2022	LCR20	[T]8	8	2	0.025	ACTAACAGGTTAACATTTTTTTTAAAAATAGAAAAAAC
MPXV_1075_SP_2022	LCR21	[GATGAA]4GATGA	4.5	50	0.925926	TATCTTAGTACCTATGATGAAGATGAAGATGAAGATGAAGATGATGGTCCGTATATATTTT
MPXV_1075_SP_2022	LCR21	[GATGAA]4GAGGA	4.5	2	0.037037	TATCTTAGTACCTATGATGAAGATGAAGATGAAGATGAAGAGGATGGTCCGTATATATTTT
MPXV_1075_SP_2022	LCR21	[GATGAA]4GACGA	4.5	1	0.0185185	TATCTTAGTACCTATGATGAAGATGAAGATGAAGATGAAGACGATGGTCCGTATATATTTT
MPXV_1075_SP_2022	LCR21	[GATGAA]3GAAGAAGATGA	4.5	1	0.0185185	TATCTTAGTACCTATGATGAAGATGAAGATGAAGAAGAAGATGATGGTCCGTATATATTTT
MPXV_353R_SP_2022_MiSeq	LCR2	[ATAT]12	12	462	0.328125	TACATGTGTTTTAGAATATATATATATATATATATATATATATATATATATATATATATATATATGGGCAAAACATATAA
MPXV_1075_SP_2022	LCR5	TTTTTTG[T]18	25	1	1	CTAGGACGGCGATTCTTTTTTGTTTTTTTTTTTTTTTTTTCGAATTCACGGGGTA
MPXV_1075_SP_2022	LCR6	[CAATCTTTCT]1	1	33	1	TCTTTTCTAGATCGGCAATCTTTCTCAACATTTCATCCCC
MPXV_1075_SP_2022	LCR7	[ATC]14TATGATATCATCATC	19	41	0.911111	AGGTTTTGGATTATAATCATCATCATCATCATCATCATCATCATCATCATCATCATCTATGATATCATCATCTTCGATATTTATTTT
MPXV_1075_SP_2022	LCR7	[ATC]6AGCATCATCATCATCATCATCTATGATATCATCATC	18	1	0.0222222	AGGTTTTGGATTATAATCATCATCATCATCATCAGCATCATCATCATCATCATCTATGATATCATCATCTTCGATATTTATTTT
MPXV_1075_SP_2022	LCR7	[ATC]14TATCATATCATCATC	19	1	0.0222222	AGGTTTTGGATTATAATCATCATCATCATCATCATCATCATCATCATCATCATCATCTATCATATCATCATCTTCGATATTTATTTT
MPXV_1075_SP_2022	LCR7	ATCATCATCATCATCATCCTC[ATC]7TATGATATCATCATC	19	1	0.0222222	AGGTTTTGGATTATAATCATCATCATCATCATCCTCATCATCATCATCATCATCATCTATGATATCATCATCTTCGATATTTATTTT
MPXV_1075_SP_2022	LCR7	[ATC]13TATGATATCATCATC	18	1	0.0222222	AGGTTTTGGATTATAATCATCATCATCATCATCATCATCATCATCATCATCATCTATGATATCATCATCTTCGATATTTATTTT
MPXV_1075_SP_2022	LCR8	[ATATTTT]1ATTTT[ATATTTT]3ATTTT[ATATTTT]2ATTTT[ATATTTT]1	7	59	0.967213	TGAGTATTGGATTGTATATTTTATTTTATATTTTATATTTTATATTTTATTTTATATTTTATATTTTATTTTATATTTTGTAGTAAGAATAGAA
MPXV_1075_SP_2022	LCR8	ATATTGTATTTT[ATATTTT]3ATTTT[ATATTTT]2ATTTT[ATATTTT]1	7	1	0.0163934	TGAGTATTGGATTGTATATTGTATTTTATATTTTATATTTTATATTTTATTTTATATTTTATATTTTATTTTATATTTTGTAGTAAGAATAGAA
MPXV_1075_SP_2022	LCR8	ATCTTTTATTTT[ATATTTT]3ATTTT[ATATTTT]2ATTTT[ATATTTT]1	7	1	0.0163934	TGAGTATTGGATTGTATCTTTTATTTTATATTTTATATTTTATATTTTATTTTATATTTTATATTTTATTTTATATTTTGTAGTAAGAATAGAA
MPXV_1075_SP_2022	LCR9	TATGAAGGATATGAT[GATATGATG]5GATATGAT	5	51	0.927273	TAATTTTTTTTATAGTATGAAGGATATGATGGATATGATGATATGATGGATATGATGGATATGATGGATATGATGGATATGATAAAAAAATATAATTG
MPXV_1075_SP_2022	LCR9	TATGAAGGATATGAT[GATATGATG]2GATATGATAGATATGATGGATATGATGGATATGAT	5	1	0.0181818	TAATTTTTTTTATAGTATGAAGGATATGATGGATATGATGATATGATGGATATGATAGATATGATGGATATGATGGATATGATAAAAAAATATAATTG
MPXV_1075_SP_2022	LCR9	TATGAAGGATATGAT[GATATGATG]3GATATGAGGGATATGATGGATATGAT	5.8	1	0.0181818	TAATTTTTTTTATAGTATGAAGGATATGATGGATATGATGATATGATGGATATGATGGATATGAGGGATATGATGGATATGATAAAAAAATATAATTG
MPXV_1075_SP_2022	LCR9	TATGAAGGATATGATGGCTATGATGATATGAT[GATATGATG]3GATATGAT	5.6	1	0.0181818	TAATTTTTTTTATAGTATGAAGGATATGATGGCTATGATGATATGATGGATATGATGGATATGATGGATATGATGGATATGATAAAAAAATATAATTG
MPXV_1075_SP_2022	LCR9	TATGAAGGATATGAT[GATATGATG]3GAGATGATGGATATGATGGATATGAT	5.8	1	0.0181818	TAATTTTTTTTATAGTATGAAGGATATGATGGATATGATGATATGATGGATATGATGGAGATGATGGATATGATGGATATGATAAAAAAATATAATTG
MPXV_1077_SP_2022	LCR10	[T]14	14	41	0.694915	AAGAGAATAAAAATATTTTTTTTTTTTTTGTAAAACTTTTTTAT
MPXV_1077_SP_2022	LCR10	[T]15	15	5	0.0847458	AAGAGAATAAAAATATTTTTTTTTTTTTTTGTAAAACTTTTTTAT
MPXV_1077_SP_2022	LCR10	[T]13	13	12	0.20339	AAGAGAATAAAAATATTTTTTTTTTTTTGTAAAACTTTTTTAT
MPXV_1077_SP_2022	LCR10	[T]12	12	1	0.0169492	AAGAGAATAAAAATATTTTTTTTTTTTGTAAAACTTTTTTAT
MPXV_1077_SP_2022	LCR11	[A]14	14	37	0.804348	ATAAAAAAGTTTTACAAAAAAAAAAAAAATATTTTTATTCTCTT
MPXV_1077_SP_2022	LCR11	[A]13	13	6	0.130435	ATAAAAAAGTTTTACAAAAAAAAAAAAATATTTTTATTCTCTT
MPXV_1077_SP_2022	LCR11	[A]12	12	1	0.0217391	ATAAAAAAGTTTTACAAAAAAAAAAAATATTTTTATTCTCTT
MPXV_1077_SP_2022	LCR11	[A]16	16	1	0.0217391	ATAAAAAAGTTTTACAAAAAAAAAAAAAAAATATTTTTATTCTCTT
MPXV_1077_SP_2022	LCR11	[A]15	15	1	0.0217391	ATAAAAAAGTTTTACAAAAAAAAAAAAAAATATTTTTATTCTCTT
MPXV_1077_SP_2022	LCR12	[A]9	9	37	0.880952	TGATACTTTTTCTAGAAAAAAAAATGAATTGATGATATA
MPXV_1077_SP_2022	LCR12	[A]8	8	2	0.047619	TGATACTTTTTCTAGAAAAAAAATGAATTGATGATATA
MPXV_1077_SP_2022	LCR12	[A]10	10	2	0.047619	TGATACTTTTTCTAGAAAAAAAAAATGAATTGATGATATA
MPXV_1077_SP_2022	LCR12	[A]8C	9	1	0.0238095	TGATACTTTTTCTAGAAAAAAAACTGAATTGATGATATA
MPXV_1077_SP_2022	LCR13	[T]9	9	41	1	GCTCCTGTAGCATACTTTTTTTTTACCTTGAGAATATCC
MPXV_1077_SP_2022	LCR14	[T]9	9	52	0.945455	TTACATCTTGATATATTTTTTTTTAAAGAGGCTGGTAAC
MPXV_1077_SP_2022	LCR14	[T]8	8	3	0.0545455	TTACATCTTGATATATTTTTTTTAAAGAGGCTGGTAAC
MPXV_1077_SP_2022	LCR15	[ATAACAATT]4[ATAATTGTT]1[ATAATAATT]1[ATAATTGTT]1	7	20	0.833333	TTGTTACAAAAGTTAATAACAATTATAACAATTATAACAATTATAACAATTATAATTGTTATAATAATTATAATTGTTATAATTATGATGATA
MPXV_1077_SP_2022	LCR15	ATAACAATTATAACAATTATAACAATC[ATAACAATT]1[ATAATTGTT]1[ATAATAATT]1[ATAATTGTT]1	7	2	0.0833333	TTGTTACAAAAGTTAATAACAATTATAACAATTATAACAATCATAACAATTATAATTGTTATAATAATTATAATTGTTATAATTATGATGATA
MPXV_1077_SP_2022	LCR15	[ATAACAATT]3ATAACAATAATAATTGTTATAATAATTATAATAGTT	7	1	0.0416667	TTGTTACAAAAGTTAATAACAATTATAACAATTATAACAATTATAACAATAATAATTGTTATAATAATTATAATAGTTATAATTATGATGATA
MPXV_1077_SP_2022	LCR15	ATAAAAATT[ATAACAATT]3[ATAATTGTT]1[ATAATAATT]1[ATAATTGTT]1	7	1	0.0416667	TTGTTACAAAAGTTAATAAAAATTATAACAATTATAACAATTATAACAATTATAATTGTTATAATAATTATAATTGTTATAATTATGATGATA
MPXV_1077_SP_2022	LCR16	[A]9	9	52	1	ATTTGTGAAAATATTAAAAAAAAATACTTTTTTTATTAA
MPXV_1077_SP_2022	LCR17	[TAAC]6T	6	31	1	ACTGTTATCTCTTTTTAACTAACTAACTAACTAACTAACTCTTATATACTATTAA
MPXV_1077_SP_2022	LCR18	[AATAATT]3AATAA	3.5	63	0.984375	ATATAAATCCGTTAAAATAATTAATAATTAATAATTAATAACGAACAAGTATCAAA
MPXV_1077_SP_2022	LCR18	AATAAAT[AATAATT]2AATAA	3.5	1	0.015625	ATATAAATCCGTTAAAATAAATAATAATTAATAATTAATAACGAACAAGTATCAAA
MPXV_1077_SP_2022	LCR19	GATTCA[GATACA]8GAT	9.3	33	0.891892	CTTACTACTAACATGGATTCAGATACAGATACAGATACAGATACAGATACAGATACAGATACAGATACAGATGTAGAAGATATCATG
MPXV_1077_SP_2022	LCR19	GATTCA[GATACA]7GAT	8.3	4	0.108108	CTTACTACTAACATGGATTCAGATACAGATACAGATACAGATACAGATACAGATACAGATACAGATGTAGAAGATATCATG
MPXV_1077_SP_2022	LCR20	[T]9	9	38	1	ACTAACAGGTTAACATTTTTTTTTAAAAATAGAAAAAAC
MPXV_1077_SP_2022	LCR21	[GATGAA]4GATGA	4.5	29	0.966667	TATCTTAGTACCTATGATGAAGATGAAGATGAAGATGAAGATGATGGTCCGTATATATTTT
MPXV_1077_SP_2022	LCR21	[GATGAA]4GAGGA	4.5	1	0.0333333	TATCTTAGTACCTATGATGAAGATGAAGATGAAGATGAAGAGGATGGTCCGTATATATTTT
MPXV_1077_SP_2022	LCR5	[T]22	22	2	0.666667	CTAGGACGGCGATTCTTTTTTTTTTTTTTTTTTTTTTCGAATTCACGGGGTA
MPXV_1077_SP_2022	LCR5	[T]20	20	1	0.333333	CTAGGACGGCGATTCTTTTTTTTTTTTTTTTTTTTCGAATTCACGGGGTA
MPXV_1077_SP_2022	LCR6	[CAATCTTTCT]1	1	16	1	TCTTTTCTAGATCGGCAATCTTTCTCAACATTTCATCCCC
MPXV_1077_SP_2022	LCR7	[ATC]14TATGATATCATCATC	19	36	0.972973	AGGTTTTGGATTATAATCATCATCATCATCATCATCATCATCATCATCATCATCATCTATGATATCATCATCTTCGATATTTATTTT
MPXV_1077_SP_2022	LCR7	[ATC]15TATGATATCATCATC	20	1	0.027027	AGGTTTTGGATTATAATCATCATCATCATCATCATCATCATCATCATCATCATCATCATCTATGATATCATCATCTTCGATATTTATTTT
MPXV_1077_SP_2022	LCR8	[ATATTTT]1ATTTT[ATATTTT]3ATTTT[ATATTTT]2ATTTT[ATATTTT]1	7	37	1	TGAGTATTGGATTGTATATTTTATTTTATATTTTATATTTTATATTTTATTTTATATTTTATATTTTATTTTATATTTTGTAGTAAGAATAGAA
MPXV_1077_SP_2022	LCR9	TATGAAGGATATGAT[GATATGATG]5GATATGAT	5	26	0.787879	TAATTTTTTTTATAGTATGAAGGATATGATGGATATGATGATATGATGGATATGATGGATATGATGGATATGATGGATATGATAAAAAAATATAATTG
MPXV_1077_SP_2022	LCR9	TATGAAGGATATGAT[GATATGATG]5GATAAGAT	5.8	1	0.030303	TAATTTTTTTTATAGTATGAAGGATATGATGGATATGATGATATGATGGATATGATGGATATGATGGATATGATGGATAAGATAAAAAAATATAATTG
MPXV_1077_SP_2022	LCR9	TATGAAGGATATGAT[GATATGATG]3GACATGATGGATATGATGGATATGAT	5.8	1	0.030303	TAATTTTTTTTATAGTATGAAGGATATGATGGATATGATGATATGATGGATATGATGGACATGATGGATATGATGGATATGATAAAAAAATATAATTG
MPXV_1077_SP_2022	LCR9	TCTGAAGGATATGAT[GATATGATG]5GATATGAT	5.7	1	0.030303	TAATTTTTTTTATAGTCTGAAGGATATGATGGATATGATGATATGATGGATATGATGGATATGATGGATATGATGGATATGATAAAAAAATATAATTG
MPXV_1077_SP_2022	LCR9	TATGAAGGATAGGATGGATATGAT[GATATGATG]3GATATGAT	5.7	1	0.030303	TAATTTTTTTTATAGTATGAAGGATAGGATGGATATGATGATATGATGGATATGATGGATATGATGGATATGATGGATATGATAAAAAAATATAATTG
MPXV_1077_SP_2022	LCR9	TATGAAGGATATGAT[GATATGATG]4GACATGATGGATATGAT	5.8	1	0.030303	TAATTTTTTTTATAGTATGAAGGATATGATGGATATGATGATATGATGGATATGATGGATATGATGGACATGATGGATATGATAAAAAAATATAATTG
MPXV_1077_SP_2022	LCR9	TATGAAGGATATGAT[GATATGATG]1AGATGATGGATATGATGGACATGATGGATATGATGGATATGAT	5.7	1	0.030303	TAATTTTTTTTATAGTATGAAGGATATGATGGATATGATGAGATGATGGATATGATGGACATGATGGATATGATGGATATGATAAAAAAATATAATTG
MPXV_1077_SP_2022	LCR9	TATGAAGGATATGAT[GATATGATG]5GAGATGAT	5.8	1	0.030303	TAATTTTTTTTATAGTATGAAGGATATGATGGATATGATGATATGATGGATATGATGGATATGATGGATATGATGGAGATGATAAAAAAATATAATTG
MPXV_1081_SP_2022	LCR10	[T]14	14	34	0.708333	AAGAGAATAAAAATATTTTTTTTTTTTTTGTAAAACTTTTTTAT
MPXV_1081_SP_2022	LCR10	[T]13	13	9	0.1875	AAGAGAATAAAAATATTTTTTTTTTTTTGTAAAACTTTTTTAT
MPXV_1081_SP_2022	LCR10	[T]15	15	1	0.0208333	AAGAGAATAAAAATATTTTTTTTTTTTTTTGTAAAACTTTTTTAT
MPXV_1081_SP_2022	LCR10	[T]12	12	2	0.0416667	AAGAGAATAAAAATATTTTTTTTTTTTGTAAAACTTTTTTAT
MPXV_1081_SP_2022	LCR10	TTTTTA[T]8	14	1	0.0208333	AAGAGAATAAAAATATTTTTATTTTTTTTGTAAAACTTTTTTAT
MPXV_1081_SP_2022	LCR10	[T]16	16	1	0.0208333	AAGAGAATAAAAATATTTTTTTTTTTTTTTTGTAAAACTTTTTTAT
MPXV_1081_SP_2022	LCR11	[A]14	14	37	0.822222	ATAAAAAAGTTTTACAAAAAAAAAAAAAATATTTTTATTCTCTT
MPXV_1081_SP_2022	LCR11	[A]13	13	4	0.0888889	ATAAAAAAGTTTTACAAAAAAAAAAAAATATTTTTATTCTCTT
MPXV_1081_SP_2022	LCR11	[A]15	15	2	0.0444444	ATAAAAAAGTTTTACAAAAAAAAAAAAAAATATTTTTATTCTCTT
MPXV_1081_SP_2022	LCR11	[A]12	12	2	0.0444444	ATAAAAAAGTTTTACAAAAAAAAAAAATATTTTTATTCTCTT
MPXV_1081_SP_2022	LCR12	[A]9	9	46	1	TGATACTTTTTCTAGAAAAAAAAATGAATTGATGATATA
MPXV_1081_SP_2022	LCR13	[T]9	9	41	0.97619	GCTCCTGTAGCATACTTTTTTTTTACCTTGAGAATATCC
MPXV_1081_SP_2022	LCR13	[T]10	10	1	0.0238095	GCTCCTGTAGCATACTTTTTTTTTTACCTTGAGAATATCC
MPXV_1081_SP_2022	LCR14	[T]9	9	32	0.969697	TTACATCTTGATATATTTTTTTTTAAAGAGGCTGGTAAC
MPXV_1081_SP_2022	LCR14	[T]6ATT	9	1	0.030303	TTACATCTTGATATATTTTTTATTAAAGAGGCTGGTAAC
MPXV_1081_SP_2022	LCR15	[ATAACAATT]4[ATAATTGTT]1[ATAATAATT]1[ATAATTGTT]1	7	31	0.96875	TTGTTACAAAAGTTAATAACAATTATAACAATTATAACAATTATAACAATTATAATTGTTATAATAATTATAATTGTTATAATTATGATGATA
MPXV_1081_SP_2022	LCR15	[ATAACAATT]4[ATAATTGTT]1[ATAATAATT]1ATAATTGTA	7	1	0.03125	TTGTTACAAAAGTTAATAACAATTATAACAATTATAACAATTATAACAATTATAATTGTTATAATAATTATAATTGTAATAATTATGATGATA
MPXV_1081_SP_2022	LCR16	[A]9	9	47	0.959184	ATTTGTGAAAATATTAAAAAAAAATACTTTTTTTATTAA
MPXV_1081_SP_2022	LCR16	[A]10	10	1	0.0204082	ATTTGTGAAAATATTAAAAAAAAAATACTTTTTTTATTAA
MPXV_1081_SP_2022	LCR16	AAAC[A]5	9	1	0.0204082	ATTTGTGAAAATATTAAACAAAAATACTTTTTTTATTAA
MPXV_1081_SP_2022	LCR17	[TAAC]6T	6	40	0.952381	ACTGTTATCTCTTTTTAACTAACTAACTAACTAACTAACTCTTATATACTATTAA
MPXV_1081_SP_2022	LCR17	TATC[TAAC]5T	6	1	0.0238095	ACTGTTATCTCTTTTTATCTAACTAACTAACTAACTAACTCTTATATACTATTAA
MPXV_1081_SP_2022	LCR17	[TAAC]5T	5	1	0.0238095	ACTGTTATCTCTTTTTAACTAACTAACTAACTAACTCTTATATACTATTAA
MPXV_1081_SP_2022	LCR18	[AATAATT]3AATAA	3.5	28	0.965517	ATATAAATCCGTTAAAATAATTAATAATTAATAATTAATAACGAACAAGTATCAAA
MPXV_1081_SP_2022	LCR18	[AATAATT]1ATTAATTAATAATTAATAA	3.5	1	0.0344828	ATATAAATCCGTTAAAATAATTATTAATTAATAATTAATAACGAACAAGTATCAAA
MPXV_1081_SP_2022	LCR19	GATTCA[GATACA]8GAT	9.3	27	0.9	CTTACTACTAACATGGATTCAGATACAGATACAGATACAGATACAGATACAGATACAGATACAGATACAGATGTAGAAGATATCATG
MPXV_1081_SP_2022	LCR19	GATTCA[GATACA]8GCT	9.3	1	0.0333333	CTTACTACTAACATGGATTCAGATACAGATACAGATACAGATACAGATACAGATACAGATACAGATACAGCTGTAGAAGATATCATG
MPXV_1081_SP_2022	LCR19	TATTCA[GATACA]8GAT	9.3	2	0.0666667	CTTACTACTAACATGTATTCAGATACAGATACAGATACAGATACAGATACAGATACAGATACAGATACAGATGTAGAAGATATCATG
MPXV_1081_SP_2022	LCR20	[T]9	9	49	1	ACTAACAGGTTAACATTTTTTTTTAAAAATAGAAAAAAC
MPXV_1081_SP_2022	LCR21	[GATGAA]4GATGA	4.5	36	0.9	TATCTTAGTACCTATGATGAAGATGAAGATGAAGATGAAGATGATGGTCCGTATATATTTT
MPXV_1081_SP_2022	LCR21	[GATGAA]4GCTGA	4.5	1	0.025	TATCTTAGTACCTATGATGAAGATGAAGATGAAGATGAAGCTGATGGTCCGTATATATTTT
MPXV_1081_SP_2022	LCR21	[GATGAA]4GATGC	4.5	1	0.025	TATCTTAGTACCTATGATGAAGATGAAGATGAAGATGAAGATGCTGGTCCGTATATATTTT
MPXV_1081_SP_2022	LCR21	[GATGAA]3GAGGAAGATGA	4.5	1	0.025	TATCTTAGTACCTATGATGAAGATGAAGATGAAGAGGAAGATGATGGTCCGTATATATTTT
MPXV_1081_SP_2022	LCR21	[GATGAA]1GAAGAAGCTGAAGCAGACGATGA	4.5	1	0.025	TATCTTAGTACCTATGATGAAGAAGAAGCTGAAGCAGACGATGATGGTCCGTATATATTTT
MPXV_1081_SP_2022	LCR6	[CAATCTTTCT]1	1	16	1	TCTTTTCTAGATCGGCAATCTTTCTCAACATTTCATCCCC
MPXV_1081_SP_2022	LCR7	[ATC]14TATGATATCATCATC	19	26	0.83871	AGGTTTTGGATTATAATCATCATCATCATCATCATCATCATCATCATCATCATCATCTATGATATCATCATCTTCGATATTTATTTT
MPXV_1081_SP_2022	LCR7	ATCATCATCATCATCCTC[ATC]8TATGATATCATCATC	19	1	0.0322581	AGGTTTTGGATTATAATCATCATCATCATCCTCATCATCATCATCATCATCATCATCTATGATATCATCATCTTCGATATTTATTTT
MPXV_1081_SP_2022	LCR7	ATCATCATCATCATA[ATC]9TATGATATCATCATC	19	2	0.0645161	AGGTTTTGGATTATAATCATCATCATCATAATCATCATCATCATCATCATCATCATCTATGATATCATCATCTTCGATATTTATTTT
MPXV_1081_SP_2022	LCR7	[ATC]13TATGATATCATCATC	18	2	0.0645161	AGGTTTTGGATTATAATCATCATCATCATCATCATCATCATCATCATCATCATCTATGATATCATCATCTTCGATATTTATTTT
MPXV_1081_SP_2022	LCR8	[ATATTTT]1ATTTT[ATATTTT]3ATTTT[ATATTTT]2ATTTT[ATATTTT]1	7	36	0.972973	TGAGTATTGGATTGTATATTTTATTTTATATTTTATATTTTATATTTTATTTTATATTTTATATTTTATTTTATATTTTGTAGTAAGAATAGAA
MPXV_1081_SP_2022	LCR8	[ATATTTT]1ATTTT[ATATTTT]3ATTTT[ATATTTT]1ATATGTTATTTTATATTTT	7.5	1	0.027027	TGAGTATTGGATTGTATATTTTATTTTATATTTTATATTTTATATTTTATTTTATATTTTATATGTTATTTTATATTTTGTAGTAAGAATAGAA
MPXV_1081_SP_2022	LCR9	TATGAAGGATATGAT[GATATGATG]5GATATGAT	5	28	0.903226	TAATTTTTTTTATAGTATGAAGGATATGATGGATATGATGATATGATGGATATGATGGATATGATGGATATGATGGATATGATAAAAAAATATAATTG
MPXV_1081_SP_2022	LCR9	TATGAAGGATATGAT[GATATGATG]2GATATGGTGGATATGATGGATATGATGGATATGAT	5.8	1	0.0322581	TAATTTTTTTTATAGTATGAAGGATATGATGGATATGATGATATGATGGATATGGTGGATATGATGGATATGATGGATATGATAAAAAAATATAATTG
MPXV_1081_SP_2022	LCR9	TATGAAGGATATGAT[GATATGATG]5TATATGAT	5.8	1	0.0322581	TAATTTTTTTTATAGTATGAAGGATATGATGGATATGATGATATGATGGATATGATGGATATGATGGATATGATGTATATGATAAAAAAATATAATTG
MPXV_1081_SP_2022	LCR9	TATGAAGGATATGATGGATATGATGATATGCTGGATATGAT[GATATGATG]2GATATGAT	5.6	1	0.0322581	TAATTTTTTTTATAGTATGAAGGATATGATGGATATGATGATATGCTGGATATGATGGATATGATGGATATGATGGATATGATAAAAAAATATAATTG
MPXV_1300_SP_2022	LCR10	[T]14	14	82	0.732143	AAGAGAATAAAAATATTTTTTTTTTTTTTGTAAAACTTTTTTAT
MPXV_1300_SP_2022	LCR10	[T]12	12	3	0.0267857	AAGAGAATAAAAATATTTTTTTTTTTTGTAAAACTTTTTTAT
MPXV_1300_SP_2022	LCR10	[T]13	13	8	0.0714286	AAGAGAATAAAAATATTTTTTTTTTTTTGTAAAACTTTTTTAT
MPXV_1300_SP_2022	LCR10	[T]15	15	19	0.169643	AAGAGAATAAAAATATTTTTTTTTTTTTTTGTAAAACTTTTTTAT
MPXV_1300_SP_2022	LCR11	[A]14	14	93	0.894231	ATAAAAAAGTTTTACAAAAAAAAAAAAAATATTTTTATTCTCTT
MPXV_1300_SP_2022	LCR11	[A]15	15	5	0.0480769	ATAAAAAAGTTTTACAAAAAAAAAAAAAAATATTTTTATTCTCTT
MPXV_1300_SP_2022	LCR11	[A]13	13	6	0.0576923	ATAAAAAAGTTTTACAAAAAAAAAAAAATATTTTTATTCTCTT
MPXV_1300_SP_2022	LCR12	[A]9	9	135	0.985401	TGATACTTTTTCTAGAAAAAAAAATGAATTGATGATATA
MPXV_1300_SP_2022	LCR12	[A]10	10	2	0.0145985	TGATACTTTTTCTAGAAAAAAAAAATGAATTGATGATATA
MPXV_1300_SP_2022	LCR13	[T]9	9	68	0.985507	GCTCCTGTAGCATACTTTTTTTTTACCTTGAGAATATCC
MPXV_1300_SP_2022	LCR13	TTTTTATTTACCTTGAGAATATCCATTGTTTGCTTGGTCAATAGTGATATGTGA[T]6	60	1	0.0144928	GCTCCTGTAGCATACTTTTTATTTACCTTGAGAATATCC
MPXV_1300_SP_2022	LCR14	[T]9	9	92	0.938776	TTACATCTTGATATATTTTTTTTTAAAGAGGCTGGTAAC
MPXV_1300_SP_2022	LCR14	[T]10	10	2	0.0204082	TTACATCTTGATATATTTTTTTTTTAAAGAGGCTGGTAAC
MPXV_1300_SP_2022	LCR14	[T]8	8	4	0.0408163	TTACATCTTGATATATTTTTTTTAAAGAGGCTGGTAAC
MPXV_1300_SP_2022	LCR15	[ATAACAATT]4[ATAATTGTT]1[ATAATAATT]1[ATAATTGTT]1	7	62	0.953846	TTGTTACAAAAGTTAATAACAATTATAACAATTATAACAATTATAACAATTATAATTGTTATAATAATTATAATTGTTATAATTATGATGATA
MPXV_1300_SP_2022	LCR15	ATAACAATTATAACAATTATAACAATTATAAAAATT[ATAATTGTT]1[ATAATAATT]1[ATAATTGTT]1	7	1	0.0153846	TTGTTACAAAAGTTAATAACAATTATAACAATTATAACAATTATAAAAATTATAATTGTTATAATAATTATAATTGTTATAATTATGATGATA
MPXV_1300_SP_2022	LCR15	ATAACAATTATAACAATTATAACAATTAAAACAATT[ATAATTGTT]1[ATAATAATT]1[ATAATTGTT]1	7	1	0.0153846	TTGTTACAAAAGTTAATAACAATTATAACAATTATAACAATTAAAACAATTATAATTGTTATAATAATTATAATTGTTATAATTATGATGATA
MPXV_1300_SP_2022	LCR15	ATAACAATTATAACAATTATAACAATTATAATAATT[ATAATTGTT]1[ATAATAATT]1[ATAATTGTT]1	7	1	0.0153846	TTGTTACAAAAGTTAATAACAATTATAACAATTATAACAATTATAATAATTATAATTGTTATAATAATTATAATTGTTATAATTATGATGATA
MPXV_1300_SP_2022	LCR16	[A]9	9	125	0.94697	ATTTGTGAAAATATTAAAAAAAAATACTTTTTTTATTAA
MPXV_1300_SP_2022	LCR16	[A]8	8	4	0.030303	ATTTGTGAAAATATTAAAAAAAATACTTTTTTTATTAA
MPXV_1300_SP_2022	LCR16	[A]6CAA	9	1	0.00757576	ATTTGTGAAAATATTAAAAAACAATACTTTTTTTATTAA
MPXV_1300_SP_2022	LCR16	[A]10	10	2	0.0151515	ATTTGTGAAAATATTAAAAAAAAAATACTTTTTTTATTAA
MPXV_1300_SP_2022	LCR17	[TAAC]6T	6	81	0.987805	ACTGTTATCTCTTTTTAACTAACTAACTAACTAACTAACTCTTATATACTATTAA
MPXV_1300_SP_2022	LCR17	[TAAC]5T	5	1	0.0121951	ACTGTTATCTCTTTTTAACTAACTAACTAACTAACTCTTATATACTATTAA
MPXV_1300_SP_2022	LCR18	[AATAATT]3AATAA	3.5	110	0.982143	ATATAAATCCGTTAAAATAATTAATAATTAATAATTAATAACGAACAAGTATCAAA
MPXV_1300_SP_2022	LCR18	[AATAATT]2ATTAATTAATAA	3.5	1	0.00892857	ATATAAATCCGTTAAAATAATTAATAATTATTAATTAATAACGAACAAGTATCAAA
MPXV_1300_SP_2022	LCR18	[AATAATT]1AATAATGAATAATTAATAA	3.5	1	0.00892857	ATATAAATCCGTTAAAATAATTAATAATGAATAATTAATAACGAACAAGTATCAAA
MPXV_1300_SP_2022	LCR19	GATTCA[GATACA]8GAT	9.3	57	1	CTTACTACTAACATGGATTCAGATACAGATACAGATACAGATACAGATACAGATACAGATACAGATACAGATGTAGAAGATATCATG
MPXV_1300_SP_2022	LCR20	[T]9	9	114	0.942149	ACTAACAGGTTAACATTTTTTTTTAAAAATAGAAAAAAC
MPXV_1300_SP_2022	LCR20	[T]8A	9	2	0.0165289	ACTAACAGGTTAACATTTTTTTTAAAAAATAGAAAAAAC
MPXV_1300_SP_2022	LCR20	[T]8	8	4	0.0330579	ACTAACAGGTTAACATTTTTTTTAAAAATAGAAAAAAC
MPXV_1300_SP_2022	LCR20	[T]5ACTAACAGGTTAACATTTTCTTTT	29	1	0.00826446	ACTAACAGGTTAACATTTTCTTTTAAAAATAGAAAAAAC
MPXV_1300_SP_2022	LCR21	[GATGAA]4GATGA	4.5	55	0.859375	TATCTTAGTACCTATGATGAAGATGAAGATGAAGATGAAGATGATGGTCCGTATATATTTT
MPXV_1300_SP_2022	LCR21	[GATGAA]3GATGA	3.5	3	0.046875	TATCTTAGTACCTATGATGAAGATGAAGATGAAGATGATGGTCCGTATATATTTT
MPXV_1300_SP_2022	LCR21	[GATGAA]2TATGAAGATGAAGATGA	4.5	1	0.015625	TATCTTAGTACCTATGATGAAGATGAATATGAAGATGAAGATGATGGTCCGTATATATTTT
MPXV_1300_SP_2022	LCR21	[GATGAA]4GACGA	4.5	1	0.015625	TATCTTAGTACCTATGATGAAGATGAAGATGAAGATGAAGACGATGGTCCGTATATATTTT
MPXV_1300_SP_2022	LCR21	[GATGAA]4GAAGA	4.5	1	0.015625	TATCTTAGTACCTATGATGAAGATGAAGATGAAGATGAAGAAGATGGTCCGTATATATTTT
MPXV_1300_SP_2022	LCR21	[GATGAA]3GATGCAGATGA	4.5	2	0.03125	TATCTTAGTACCTATGATGAAGATGAAGATGAAGATGCAGATGATGGTCCGTATATATTTT
MPXV_1300_SP_2022	LCR21	[GATGAA]3CATGAAGATGA	4.5	1	0.015625	TATCTTAGTACCTATGATGAAGATGAAGATGAACATGAAGATGATGGTCCGTATATATTTT
MPXV_353_R_SP_2022_MiSeq	LCR2	[ATAT]12	12	306	0.21733	TACATGTGTTTTAGAATATATATATATATATATATATATATATATATATATATATATATATATGGGCAAAACATATAA
MPXV_1300_SP_2022	LCR6	[CAATCTTTCT]1	1	38	1	TCTTTTCTAGATCGGCAATCTTTCTCAACATTTCATCCCC
MPXV_1300_SP_2022	LCR7	[ATC]14TATGATATCATCATC	19	56	0.982456	AGGTTTTGGATTATAATCATCATCATCATCATCATCATCATCATCATCATCATCATCTATGATATCATCATCTTCGATATTTATTTT
MPXV_1300_SP_2022	LCR7	[ATC]14TCTGATATCATCATC	19	1	0.0175439	AGGTTTTGGATTATAATCATCATCATCATCATCATCATCATCATCATCATCATCATCTCTGATATCATCATCTTCGATATTTATTTT
MPXV_1300_SP_2022	LCR8	[ATATTTT]1ATTTT[ATATTTT]3ATTTT[ATATTTT]2ATTTT[ATATTTT]1	7	65	0.970149	TGAGTATTGGATTGTATATTTTATTTTATATTTTATATTTTATATTTTATTTTATATTTTATATTTTATTTTATATTTTGTAGTAAGAATAGAA
MPXV_1300_SP_2022	LCR8	ATATTTTATTTTATATTTTATATTTTATATATTATTTT[ATATTTT]2ATTTT[ATATTTT]1	7.5	1	0.0149254	TGAGTATTGGATTGTATATTTTATTTTATATTTTATATTTTATATATTATTTTATATTTTATATTTTATTTTATATTTTGTAGTAAGAATAGAA
MPXV_1300_SP_2022	LCR8	ATATTTTATTTTATATTTTATATTTTATATTCTATTTT[ATATTTT]2ATTTT[ATATTTT]1	7.5	1	0.0149254	TGAGTATTGGATTGTATATTTTATTTTATATTTTATATTTTATATTCTATTTTATATTTTATATTTTATTTTATATTTTGTAGTAAGAATAGAA
MPXV_1300_SP_2022	LCR9	TATGAAGGATATGAT[GATATGATG]5GATATGAT	5	56	0.965517	TAATTTTTTTTATAGTATGAAGGATATGATGGATATGATGATATGATGGATATGATGGATATGATGGATATGATGGATATGATAAAAAAATATAATTG
MPXV_1300_SP_2022	LCR9	TATGAAGGATATGAT[GATATGATG]2TATATGATGGATATGATGTATATGATGGATATGAT	5.8	1	0.0172414	TAATTTTTTTTATAGTATGAAGGATATGATGGATATGATGATATGATGTATATGATGGATATGATGTATATGATGGATATGATAAAAAAATATAATTG
MPXV_1300_SP_2022	LCR9	TATGAAGGATATGAT[GATATGATG]4GACATGATGGATATGAT	5.8	1	0.0172414	TAATTTTTTTTATAGTATGAAGGATATGATGGATATGATGATATGATGGATATGATGGATATGATGGACATGATGGATATGATAAAAAAATATAATTG
MPXV_13555_SP_2022	LCR10	[T]14	14	198	0.752852	AAGAGAATAAAAATATTTTTTTTTTTTTTGTAAAACTTTTTTAT
MPXV_13555_SP_2022	LCR10	[T]13	13	29	0.110266	AAGAGAATAAAAATATTTTTTTTTTTTTGTAAAACTTTTTTAT
MPXV_13555_SP_2022	LCR10	[T]15	15	22	0.0836502	AAGAGAATAAAAATATTTTTTTTTTTTTTTGTAAAACTTTTTTAT
MPXV_13555_SP_2022	LCR10	[T]16	16	2	0.00760456	AAGAGAATAAAAATATTTTTTTTTTTTTTTTGTAAAACTTTTTTAT
MPXV_13555_SP_2022	LCR10	[T]12	12	12	0.0456274	AAGAGAATAAAAATATTTTTTTTTTTTGTAAAACTTTTTTAT
MPXV_13555_SP_2022	LCR11	[A]14	14	180	0.756303	ATAAAAAAGTTTTACAAAAAAAAAAAAAATATTTTTATTCTCTT
MPXV_13555_SP_2022	LCR11	[A]12	12	9	0.0378151	ATAAAAAAGTTTTACAAAAAAAAAAAATATTTTTATTCTCTT
MPXV_13555_SP_2022	LCR11	[A]15	15	13	0.0546218	ATAAAAAAGTTTTACAAAAAAAAAAAAAAATATTTTTATTCTCTT
MPXV_13555_SP_2022	LCR11	[A]11	11	2	0.00840336	ATAAAAAAGTTTTACAAAAAAAAAAATATTTTTATTCTCTT
MPXV_13555_SP_2022	LCR11	[A]13	13	26	0.109244	ATAAAAAAGTTTTACAAAAAAAAAAAAATATTTTTATTCTCTT
MPXV_13555_SP_2022	LCR11	[A]16	16	7	0.0294118	ATAAAAAAGTTTTACAAAAAAAAAAAAAAAATATTTTTATTCTCTT
MPXV_13555_SP_2022	LCR11	[A]13C	14	1	0.00420168	ATAAAAAAGTTTTACAAAAAAAAAAAAACTATTTTTATTCTCTT
MPXV_13555_SP_2022	LCR12	[A]9	9	271	0.971326	TGATACTTTTTCTAGAAAAAAAAATGAATTGATGATATA
MPXV_13555_SP_2022	LCR12	[A]8	8	2	0.00716846	TGATACTTTTTCTAGAAAAAAAATGAATTGATGATATA
MPXV_13555_SP_2022	LCR12	[A]10	10	6	0.0215054	TGATACTTTTTCTAGAAAAAAAAAATGAATTGATGATATA
MPXV_13555_SP_2022	LCR13	[T]9	9	196	0.960784	GCTCCTGTAGCATACTTTTTTTTTACCTTGAGAATATCC
MPXV_13555_SP_2022	LCR13	[T]11	11	2	0.00980392	GCTCCTGTAGCATACTTTTTTTTTTTACCTTGAGAATATCC
MPXV_13555_SP_2022	LCR13	[T]8	8	4	0.0196078	GCTCCTGTAGCATACTTTTTTTTACCTTGAGAATATCC
MPXV_13555_SP_2022	LCR13	[T]10	10	2	0.00980392	GCTCCTGTAGCATACTTTTTTTTTTACCTTGAGAATATCC
MPXV_13555_SP_2022	LCR14	[T]9	9	248	0.976378	TTACATCTTGATATATTTTTTTTTAAAGAGGCTGGTAAC
MPXV_13555_SP_2022	LCR14	[T]10	10	4	0.015748	TTACATCTTGATATATTTTTTTTTTAAAGAGGCTGGTAAC
MPXV_13555_SP_2022	LCR14	[T]8	8	1	0.00393701	TTACATCTTGATATATTTTTTTTAAAGAGGCTGGTAAC
MPXV_13555_SP_2022	LCR14	TTTA[T]5	9	1	0.00393701	TTACATCTTGATATATTTATTTTTAAAGAGGCTGGTAAC
MPXV_13555_SP_2022	LCR15	[ATAACAATT]4[ATAATTGTT]1[ATAATAATT]1[ATAATTGTT]1	7	155	0.974843	TTGTTACAAAAGTTAATAACAATTATAACAATTATAACAATTATAACAATTATAATTGTTATAATAATTATAATTGTTATAATTATGATGATA
MPXV_13555_SP_2022	LCR15	ATAACAATTATAACAATTATAACAATTATAACAAAT[ATAATTGTT]1[ATAATAATT]1[ATAATTGTT]1	7	2	0.0125786	TTGTTACAAAAGTTAATAACAATTATAACAATTATAACAATTATAACAAATATAATTGTTATAATAATTATAATTGTTATAATTATGATGATA
MPXV_13555_SP_2022	LCR15	ATAACAATTATAACTATT[ATAACAATT]2[ATAATTGTT]1[ATAATAATT]1[ATAATTGTT]1	7	1	0.00628931	TTGTTACAAAAGTTAATAACAATTATAACTATTATAACAATTATAACAATTATAATTGTTATAATAATTATAATTGTTATAATTATGATGATA
MPXV_13555_SP_2022	LCR15	ATAACAATTATAAAAATT[ATAACAATT]2[ATAATTGTT]1[ATAATAATT]1[ATAATTGTT]1	7	1	0.00628931	TTGTTACAAAAGTTAATAACAATTATAAAAATTATAACAATTATAACAATTATAATTGTTATAATAATTATAATTGTTATAATTATGATGATA
MPXV_13555_SP_2022	LCR16	[A]9	9	290	0.97973	ATTTGTGAAAATATTAAAAAAAAATACTTTTTTTATTAA
MPXV_13555_SP_2022	LCR16	[A]10	10	2	0.00675676	ATTTGTGAAAATATTAAAAAAAAAATACTTTTTTTATTAA
MPXV_13555_SP_2022	LCR16	[A]8	8	4	0.0135135	ATTTGTGAAAATATTAAAAAAAATACTTTTTTTATTAA
MPXV_13555_SP_2022	LCR17	[TAAC]6T	6	171	1	ACTGTTATCTCTTTTTAACTAACTAACTAACTAACTAACTCTTATATACTATTAA
MPXV_13555_SP_2022	LCR18	[AATAATT]3AATAA	3.5	220	0.995475	ATATAAATCCGTTAAAATAATTAATAATTAATAATTAATAACGAACAAGTATCAAA
MPXV_13555_SP_2022	LCR18	[AATAATT]1TATAATTAATAATTAATAA	3.5	1	0.00452489	ATATAAATCCGTTAAAATAATTTATAATTAATAATTAATAACGAACAAGTATCAAA
MPXV_13555_SP_2022	LCR19	GATTCA[GATACA]8GAT	9.3	83	0.965116	CTTACTACTAACATGGATTCAGATACAGATACAGATACAGATACAGATACAGATACAGATACAGATACAGATGTAGAAGATATCATG
MPXV_13555_SP_2022	LCR19	GATTCAGATTCA[GATACA]7GAT	9.3	2	0.0232558	CTTACTACTAACATGGATTCAGATTCAGATACAGATACAGATACAGATACAGATACAGATACAGATACAGATGTAGAAGATATCATG
MPXV_13555_SP_2022	LCR19	GATTCA[GATACA]4GATACCGATACAGATACAGATACAGAT	9.3	1	0.0116279	CTTACTACTAACATGGATTCAGATACAGATACAGATACAGATACAGATACCGATACAGATACAGATACAGATGTAGAAGATATCATG
MPXV_13555_SP_2022	LCR20	[T]9	9	243	0.960474	ACTAACAGGTTAACATTTTTTTTTAAAAATAGAAAAAAC
MPXV_13555_SP_2022	LCR20	[T]10	10	4	0.0158103	ACTAACAGGTTAACATTTTTTTTTTAAAAATAGAAAAAAC
MPXV_13555_SP_2022	LCR20	[T]8	8	4	0.0158103	ACTAACAGGTTAACATTTTTTTTAAAAATAGAAAAAAC
MPXV_13555_SP_2022	LCR20	TTC[T]6	9	2	0.00790514	ACTAACAGGTTAACATTCTTTTTTAAAAATAGAAAAAAC
MPXV_13555_SP_2022	LCR21	[GATGAA]4GATGA	4.5	146	0.884848	TATCTTAGTACCTATGATGAAGATGAAGATGAAGATGAAGATGATGGTCCGTATATATTTT
MPXV_13555_SP_2022	LCR21	[GATGAA]3GATGA	3.5	2	0.0121212	TATCTTAGTACCTATGATGAAGATGAAGATGAAGATGATGGTCCGTATATATTTT
MPXV_13555_SP_2022	LCR21	[GATGAA]4GACGA	4.5	1	0.00606061	TATCTTAGTACCTATGATGAAGATGAAGATGAAGATGAAGACGATGGTCCGTATATATTTT
MPXV_13555_SP_2022	LCR21	[GATGAA]3GCTGACGAGGA	4.5	1	0.00606061	TATCTTAGTACCTATGATGAAGATGAAGATGAAGCTGACGAGGATGGTCCGTATATATTTT
MPXV_13555_SP_2022	LCR21	[GATGAA]4GAGGA	4.5	5	0.030303	TATCTTAGTACCTATGATGAAGATGAAGATGAAGATGAAGAGGATGGTCCGTATATATTTT
MPXV_13555_SP_2022	LCR21	[GATGAA]4GATGC	4.5	2	0.0121212	TATCTTAGTACCTATGATGAAGATGAAGATGAAGATGAAGATGCTGGTCCGTATATATTTT
MPXV_13555_SP_2022	LCR21	[GATGAA]4GCTGA	4.5	2	0.0121212	TATCTTAGTACCTATGATGAAGATGAAGATGAAGATGAAGCTGATGGTCCGTATATATTTT
MPXV_13555_SP_2022	LCR21	[GATGAA]3GATGACGATGA	4.5	2	0.0121212	TATCTTAGTACCTATGATGAAGATGAAGATGAAGATGACGATGATGGTCCGTATATATTTT
MPXV_13555_SP_2022	LCR21	[GATGAA]4GCGGA	4.5	1	0.00606061	TATCTTAGTACCTATGATGAAGATGAAGATGAAGATGAAGCGGATGGTCCGTATATATTTT
MPXV_13555_SP_2022	LCR21	[GATGAA]1GCTGAAGCTGCAGATGAAGCTGA	4.5	1	0.00606061	TATCTTAGTACCTATGATGAAGCTGAAGCTGCAGATGAAGCTGATGGTCCGTATATATTTT
MPXV_13555_SP_2022	LCR21	[GATGAA]3GCTGAAGATGA	4.5	1	0.00606061	TATCTTAGTACCTATGATGAAGATGAAGATGAAGCTGAAGATGATGGTCCGTATATATTTT
MPXV_13555_SP_2022	LCR21	[GATGAA]3GATGACGACGA	4.5	1	0.00606061	TATCTTAGTACCTATGATGAAGATGAAGATGAAGATGACGACGATGGTCCGTATATATTTT
MPXV_13555_SP_2022	LCR6	[CAATCTTTCT]1	1	91	1	TCTTTTCTAGATCGGCAATCTTTCTCAACATTTCATCCCC
MPXV_13555_SP_2022	LCR7	[ATC]14TATGATATCATCATC	19	117	0.95122	AGGTTTTGGATTATAATCATCATCATCATCATCATCATCATCATCATCATCATCATCTATGATATCATCATCTTCGATATTTATTTT
MPXV_13555_SP_2022	LCR7	[ATC]13TATGATATCATCATC	18	2	0.0162602	AGGTTTTGGATTATAATCATCATCATCATCATCATCATCATCATCATCATCATCTATGATATCATCATCTTCGATATTTATTTT
MPXV_13555_SP_2022	LCR7	[ATC]7AACATCATCATCATCATCATCTATGATATCATCATC	19	1	0.00813008	AGGTTTTGGATTATAATCATCATCATCATCATCATCAACATCATCATCATCATCATCTATGATATCATCATCTTCGATATTTATTTT
MPXV_13555_SP_2022	LCR7	[ATC]6TATGATATCATCATC	11	2	0.0162602	AGGTTTTGGATTATAATCATCATCATCATCATCTATGATATCATCATCTTCGATATTTATTTT
MPXV_13555_SP_2022	LCR7	[ATC]14TATGATAACATCATC	19	1	0.00813008	AGGTTTTGGATTATAATCATCATCATCATCATCATCATCATCATCATCATCATCATCTATGATAACATCATCTTCGATATTTATTTT
MPXV_13555_SP_2022	LCR8	[ATATTTT]1ATTTT[ATATTTT]3ATTTT[ATATTTT]2ATTTT[ATATTTT]1	7	155	1	TGAGTATTGGATTGTATATTTTATTTTATATTTTATATTTTATATTTTATTTTATATTTTATATTTTATTTTATATTTTGTAGTAAGAATAGAA
MPXV_13555_SP_2022	LCR9	TATGAAGGATATGAT[GATATGATG]5GATATGAT	5	138	0.978723	TAATTTTTTTTATAGTATGAAGGATATGATGGATATGATGATATGATGGATATGATGGATATGATGGATATGATGGATATGATAAAAAAATATAATTG
MPXV_13555_SP_2022	LCR9	TATGAAGGATATGATGGATATGATGATCTGATGGATATGAT[GATATGATG]2GATATGAT	5.6	1	0.0070922	TAATTTTTTTTATAGTATGAAGGATATGATGGATATGATGATCTGATGGATATGATGGATATGATGGATATGATGGATATGATAAAAAAATATAATTG
MPXV_13555_SP_2022	LCR9	TATGAAGGATATGAT[GATATGATG]5GAGATGAT	5.8	1	0.0070922	TAATTTTTTTTATAGTATGAAGGATATGATGGATATGATGATATGATGGATATGATGGATATGATGGATATGATGGAGATGATAAAAAAATATAATTG
MPXV_13555_SP_2022	LCR9	TATGCAGGATATGAT[GATATGATG]5GATATGAT	5.7	1	0.0070922	TAATTTTTTTTATAGTATGCAGGATATGATGGATATGATGATATGATGGATATGATGGATATGATGGATATGATGGATATGATAAAAAAATATAATTG
MPXV_1579_SP_2022	LCR10	[T]14	14	13	0.371429	AAGAGAATAAAAATATTTTTTTTTTTTTTGTAAAACTTTTTTAT
MPXV_1579_SP_2022	LCR10	[T]12	12	2	0.0571429	AAGAGAATAAAAATATTTTTTTTTTTTGTAAAACTTTTTTAT
MPXV_1579_SP_2022	LCR10	[T]15	15	16	0.457143	AAGAGAATAAAAATATTTTTTTTTTTTTTTGTAAAACTTTTTTAT
MPXV_1579_SP_2022	LCR10	[T]16	16	2	0.0571429	AAGAGAATAAAAATATTTTTTTTTTTTTTTTGTAAAACTTTTTTAT
MPXV_1579_SP_2022	LCR10	[T]13	13	2	0.0571429	AAGAGAATAAAAATATTTTTTTTTTTTTGTAAAACTTTTTTAT
MPXV_1579_SP_2022	LCR11	[A]15	15	11	0.478261	ATAAAAAAGTTTTACAAAAAAAAAAAAAAATATTTTTATTCTCTT
MPXV_1579_SP_2022	LCR11	[A]14	14	11	0.478261	ATAAAAAAGTTTTACAAAAAAAAAAAAAATATTTTTATTCTCTT
MPXV_1579_SP_2022	LCR11	[A]13	13	1	0.0434783	ATAAAAAAGTTTTACAAAAAAAAAAAAATATTTTTATTCTCTT
MPXV_1579_SP_2022	LCR12	[A]9	9	31	0.939394	TGATACTTTTTCTAGAAAAAAAAATGAATTGATGATATA
MPXV_1579_SP_2022	LCR12	[A]7CA	9	1	0.030303	TGATACTTTTTCTAGAAAAAAACATGAATTGATGATATA
MPXV_1579_SP_2022	LCR12	[A]10	10	1	0.030303	TGATACTTTTTCTAGAAAAAAAAAATGAATTGATGATATA
MPXV_1579_SP_2022	LCR13	[T]9	9	32	1	GCTCCTGTAGCATACTTTTTTTTTACCTTGAGAATATCC
MPXV_1579_SP_2022	LCR14	[T]9	9	44	1	TTACATCTTGATATATTTTTTTTTAAAGAGGCTGGTAAC
MPXV_1579_SP_2022	LCR15	[ATAACAATT]4[ATAATTGTT]1[ATAATAATT]1[ATAATTGTT]1	7	31	0.911765	TTGTTACAAAAGTTAATAACAATTATAACAATTATAACAATTATAACAATTATAATTGTTATAATAATTATAATTGTTATAATTATGATGATA
MPXV_1579_SP_2022	LCR15	[ATAACAATT]4[ATAATTGTT]1[ATAATAATT]1ATAAATGTT	7	1	0.0294118	TTGTTACAAAAGTTAATAACAATTATAACAATTATAACAATTATAACAATTATAATTGTTATAATAATTATAAATGTTATAATTATGATGATA
MPXV_1579_SP_2022	LCR15	[ATAACAATT]4ATAATTTTTATAATAATTATAATTGTT	7	1	0.0294118	TTGTTACAAAAGTTAATAACAATTATAACAATTATAACAATTATAACAATTATAATTTTTATAATAATTATAATTGTTATAATTATGATGATA
MPXV_1579_SP_2022	LCR15	ATGACAATT[ATAACAATT]3[ATAATTGTT]1[ATAATAATT]1[ATAATTGTT]1	7	1	0.0294118	TTGTTACAAAAGTTAATGACAATTATAACAATTATAACAATTATAACAATTATAATTGTTATAATAATTATAATTGTTATAATTATGATGATA
MPXV_1579_SP_2022	LCR16	[A]9	9	32	1	ATTTGTGAAAATATTAAAAAAAAATACTTTTTTTATTAA
MPXV_1579_SP_2022	LCR17	[TAAC]6T	6	31	1	ACTGTTATCTCTTTTTAACTAACTAACTAACTAACTAACTCTTATATACTATTAA
MPXV_1579_SP_2022	LCR18	[AATAATT]3AATAA	3.5	38	0.95	ATATAAATCCGTTAAAATAATTAATAATTAATAATTAATAACGAACAAGTATCAAA
MPXV_1579_SP_2022	LCR18	[AATAATT]2AATAATGAATAA	3.5	1	0.025	ATATAAATCCGTTAAAATAATTAATAATTAATAATGAATAACGAACAAGTATCAAA
MPXV_1579_SP_2022	LCR18	[AATAATT]1AATAAATAATAATTAATAA	3.5	1	0.025	ATATAAATCCGTTAAAATAATTAATAAATAATAATTAATAACGAACAAGTATCAAA
MPXV_1579_SP_2022	LCR19	GATTCAGATACAGATACAGATACAGATGCA[GATACA]4GAT	9.3	2	0.181818	CTTACTACTAACATGGATTCAGATACAGATACAGATACAGATGCAGATACAGATACAGATACAGATACAGATGTAGAAGATATCATG
MPXV_1579_SP_2022	LCR19	GATTCA[GATACA]8GAT	9.3	9	0.818182	CTTACTACTAACATGGATTCAGATACAGATACAGATACAGATACAGATACAGATACAGATACAGATACAGATGTAGAAGATATCATG
MPXV_1579_SP_2022	LCR20	[T]9	9	33	1	ACTAACAGGTTAACATTTTTTTTTAAAAATAGAAAAAAC
MPXV_1579_SP_2022	LCR21	[GATGAA]4GATGA	4.5	30	0.9375	TATCTTAGTACCTATGATGAAGATGAAGATGAAGATGAAGATGATGGTCCGTATATATTTT
MPXV_1579_SP_2022	LCR21	[GATGAA]4GATGC	4.5	2	0.0625	TATCTTAGTACCTATGATGAAGATGAAGATGAAGATGAAGATGCTGGTCCGTATATATTTT
MPXV_1579_SP_2022	LCR6	[CAATCTTTCT]1	1	20	1	TCTTTTCTAGATCGGCAATCTTTCTCAACATTTCATCCCC
MPXV_1579_SP_2022	LCR7	[ATC]14TATGATATCATCATC	19	11	0.785714	AGGTTTTGGATTATAATCATCATCATCATCATCATCATCATCATCATCATCATCATCTATGATATCATCATCTTCGATATTTATTTT
MPXV_1579_SP_2022	LCR7	[ATC]15TATGATATCATCATC	20	2	0.142857	AGGTTTTGGATTATAATCATCATCATCATCATCATCATCATCATCATCATCATCATCATCTATGATATCATCATCTTCGATATTTATTTT
MPXV_1579_SP_2022	LCR7	[ATC]8CTCATCATCATCATCATCTATGATATCATCATC	19	1	0.0714286	AGGTTTTGGATTATAATCATCATCATCATCATCATCATCCTCATCATCATCATCATCTATGATATCATCATCTTCGATATTTATTTT
MPXV_1579_SP_2022	LCR8	[ATATTTT]1ATTTT[ATATTTT]3ATTTT[ATATTTT]2ATTTT[ATATTTT]1	7	16	1	TGAGTATTGGATTGTATATTTTATTTTATATTTTATATTTTATATTTTATTTTATATTTTATATTTTATTTTATATTTTGTAGTAAGAATAGAA
MPXV_1579_SP_2022	LCR9	TATGAAGGATATGAT[GATATGATG]5GATATGAT	5	24	0.923077	TAATTTTTTTTATAGTATGAAGGATATGATGGATATGATGATATGATGGATATGATGGATATGATGGATATGATGGATATGATAAAAAAATATAATTG
MPXV_1579_SP_2022	LCR9	TATGAAGGATATGAT[GATATGATG]3GATCTGATGGATATGATGGATATGAT	5.8	1	0.0384615	TAATTTTTTTTATAGTATGAAGGATATGATGGATATGATGATATGATGGATATGATGGATCTGATGGATATGATGGATATGATAAAAAAATATAATTG
MPXV_1579_SP_2022	LCR9	TATGCAGGATATGATGGTTATGATGATATGAT[GATATGATG]3GATATGAT	5.6	1	0.0384615	TAATTTTTTTTATAGTATGCAGGATATGATGGTTATGATGATATGATGGATATGATGGATATGATGGATATGATGGATATGATAAAAAAATATAATTG
MPXV_2286_SP_2022	LCR10	[T]14	14	57	0.814286	AAGAGAATAAAAATATTTTTTTTTTTTTTGTAAAACTTTTTTAT
MPXV_2286_SP_2022	LCR10	[T]15	15	9	0.128571	AAGAGAATAAAAATATTTTTTTTTTTTTTTGTAAAACTTTTTTAT
MPXV_2286_SP_2022	LCR10	TTG[T]12	15	1	0.0142857	AAGAGAATAAAAATATTGTTTTTTTTTTTTGTAAAACTTTTTTAT
MPXV_2286_SP_2022	LCR10	[T]13	13	2	0.0285714	AAGAGAATAAAAATATTTTTTTTTTTTTGTAAAACTTTTTTAT
MPXV_2286_SP_2022	LCR10	G[T]12	13	1	0.0142857	AAGAGAATAAAAATAGTTTTTTTTTTTTGTAAAACTTTTTTAT
MPXV_2286_SP_2022	LCR11	[A]14	14	36	0.692308	ATAAAAAAGTTTTACAAAAAAAAAAAAAATATTTTTATTCTCTT
MPXV_2286_SP_2022	LCR11	[A]13	13	7	0.134615	ATAAAAAAGTTTTACAAAAAAAAAAAAATATTTTTATTCTCTT
MPXV_2286_SP_2022	LCR11	[A]15	15	7	0.134615	ATAAAAAAGTTTTACAAAAAAAAAAAAAAATATTTTTATTCTCTT
MPXV_2286_SP_2022	LCR11	AC[A]12	14	1	0.0192308	ATAAAAAAGTTTTACACAAAAAAAAAAAATATTTTTATTCTCTT
MPXV_2286_SP_2022	LCR11	[A]12C	13	1	0.0192308	ATAAAAAAGTTTTACAAAAAAAAAAAACTATTTTTATTCTCTT
MPXV_2286_SP_2022	LCR12	[A]9	9	58	0.983051	TGATACTTTTTCTAGAAAAAAAAATGAATTGATGATATA
MPXV_2286_SP_2022	LCR12	AC[A]7	9	1	0.0169492	TGATACTTTTTCTAGACAAAAAAATGAATTGATGATATA
MPXV_2286_SP_2022	LCR13	[T]9	9	41	1	GCTCCTGTAGCATACTTTTTTTTTACCTTGAGAATATCC
MPXV_2286_SP_2022	LCR14	[T]9	9	38	0.95	TTACATCTTGATATATTTTTTTTTAAAGAGGCTGGTAAC
MPXV_2286_SP_2022	LCR14	[T]10	10	2	0.05	TTACATCTTGATATATTTTTTTTTTAAAGAGGCTGGTAAC
MPXV_2286_SP_2022	LCR15	[ATAACAATT]4[ATAATTGTT]1[ATAATAATT]1[ATAATTGTT]1	7	29	1	TTGTTACAAAAGTTAATAACAATTATAACAATTATAACAATTATAACAATTATAATTGTTATAATAATTATAATTGTTATAATTATGATGATA
MPXV_2286_SP_2022	LCR16	[A]9	9	36	1	ATTTGTGAAAATATTAAAAAAAAATACTTTTTTTATTAA
MPXV_2286_SP_2022	LCR17	[TAAC]6T	6	54	1	ACTGTTATCTCTTTTTAACTAACTAACTAACTAACTAACTCTTATATACTATTAA
MPXV_2286_SP_2022	LCR18	[AATAATT]3AATAA	3.5	65	0.984848	ATATAAATCCGTTAAAATAATTAATAATTAATAATTAATAACGAACAAGTATCAAA
MPXV_2286_SP_2022	LCR18	[AATAATT]3AGTAA	3.5	1	0.0151515	ATATAAATCCGTTAAAATAATTAATAATTAATAATTAGTAACGAACAAGTATCAAA
MPXV_2286_SP_2022	LCR19	GATTCA[GATACA]8GAT	9.3	51	0.910714	CTTACTACTAACATGGATTCAGATACAGATACAGATACAGATACAGATACAGATACAGATACAGATACAGATGTAGAAGATATCATG
MPXV_2286_SP_2022	LCR19	GATTCAGATACAGAGACA[GATACA]6GAT	9.3	1	0.0178571	CTTACTACTAACATGGATTCAGATACAGAGACAGATACAGATACAGATACAGATACAGATACAGATACAGATGTAGAAGATATCATG
MPXV_2286_SP_2022	LCR19	GATTCA[GATACA]7GAT	8.3	1	0.0178571	CTTACTACTAACATGGATTCAGATACAGATACAGATACAGATACAGATACAGATACAGATACAGATGTAGAAGATATCATG
MPXV_2286_SP_2022	LCR19	GATTCA[GATACA]7GTTACAGAT	9.3	1	0.0178571	CTTACTACTAACATGGATTCAGATACAGATACAGATACAGATACAGATACAGATACAGATACAGTTACAGATGTAGAAGATATCATG
MPXV_2286_SP_2022	LCR19	GATTCAGAGACA[GATACA]4GCTACAGATACAGATACAGAT	9.3	1	0.0178571	CTTACTACTAACATGGATTCAGAGACAGATACAGATACAGATACAGATACAGCTACAGATACAGATACAGATGTAGAAGATATCATG
MPXV_2286_SP_2022	LCR19	GATCCA[GATACA]8GAT	9.3	1	0.0178571	CTTACTACTAACATGGATCCAGATACAGATACAGATACAGATACAGATACAGATACAGATACAGATACAGATGTAGAAGATATCATG
MPXV_2286_SP_2022	LCR20	[T]9	9	57	1	ACTAACAGGTTAACATTTTTTTTTAAAAATAGAAAAAAC
MPXV_2286_SP_2022	LCR21	[GATGAA]4GATGA	4.5	40	0.952381	TATCTTAGTACCTATGATGAAGATGAAGATGAAGATGAAGATGATGGTCCGTATATATTTT
MPXV_2286_SP_2022	LCR21	[GATGAA]4GAGGC	4.5	1	0.0238095	TATCTTAGTACCTATGATGAAGATGAAGATGAAGATGAAGAGGCTGGTCCGTATATATTTT
MPXV_2286_SP_2022	LCR21	[GATGAA]4GAGGA	4.5	1	0.0238095	TATCTTAGTACCTATGATGAAGATGAAGATGAAGATGAAGAGGATGGTCCGTATATATTTT
MPXV_353_R_SP_2022_MiSeq	LCR2	[ATAT]13	13	179	0.127131	TACATGTGTTTTAGAATATATATATATATATATATATATATATATATATATATATATATATATATATGGGCAAAACATATAA
MPXV_353_R_SP_2022_MiSeq	LCR2	[ATAT]11	11	170	0.120739	TACATGTGTTTTAGAATATATATATATATATATATATATATATATATATATATATATATATGGGCAAAACATATAA
MPXV_2286_SP_2022	LCR5	[T]26	26	1	1	CTAGGACGGCGATTCTTTTTTTTTTTTTTTTTTTTTTTTTTCGAATTCACGGGGTA
MPXV_2286_SP_2022	LCR6	[CAATCTTTCT]1	1	21	1	TCTTTTCTAGATCGGCAATCTTTCTCAACATTTCATCCCC
MPXV_2286_SP_2022	LCR7	[ATC]14TATGATATCATCATC	19	35	0.972222	AGGTTTTGGATTATAATCATCATCATCATCATCATCATCATCATCATCATCATCATCTATGATATCATCATCTTCGATATTTATTTT
MPXV_2286_SP_2022	LCR7	[ATC]15TATGATATCATCATC	20	1	0.0277778	AGGTTTTGGATTATAATCATCATCATCATCATCATCATCATCATCATCATCATCATCATCTATGATATCATCATCTTCGATATTTATTTT
MPXV_2286_SP_2022	LCR8	[ATATTTT]1ATTTT[ATATTTT]3ATTTT[ATATTTT]2ATTTT[ATATTTT]1	7	41	1	TGAGTATTGGATTGTATATTTTATTTTATATTTTATATTTTATATTTTATTTTATATTTTATATTTTATTTTATATTTTGTAGTAAGAATAGAA
MPXV_2286_SP_2022	LCR9	TATGAAGGATATGAT[GATATGATG]5GATATGAT	5	41	0.97619	TAATTTTTTTTATAGTATGAAGGATATGATGGATATGATGATATGATGGATATGATGGATATGATGGATATGATGGATATGATAAAAAAATATAATTG
MPXV_2286_SP_2022	LCR9	TATGAATGATATGATGGATATGATGATCTGATGGATATGAT[GATATGATG]2GATATGAT	5.6	1	0.0238095	TAATTTTTTTTATAGTATGAATGATATGATGGATATGATGATCTGATGGATATGATGGATATGATGGATATGATGGATATGATAAAAAAATATAATTG
MPXV_2307_SP_2022	LCR10	[T]14	14	91	0.733871	AAGAGAATAAAAATATTTTTTTTTTTTTTGTAAAACTTTTTTAT
MPXV_2307_SP_2022	LCR10	[T]13	13	15	0.120968	AAGAGAATAAAAATATTTTTTTTTTTTTGTAAAACTTTTTTAT
MPXV_2307_SP_2022	LCR10	[T]15	15	16	0.129032	AAGAGAATAAAAATATTTTTTTTTTTTTTTGTAAAACTTTTTTAT
MPXV_2307_SP_2022	LCR10	[T]16	16	2	0.016129	AAGAGAATAAAAATATTTTTTTTTTTTTTTTGTAAAACTTTTTTAT
MPXV_2307_SP_2022	LCR11	[A]14	14	112	0.783217	ATAAAAAAGTTTTACAAAAAAAAAAAAAATATTTTTATTCTCTT
MPXV_2307_SP_2022	LCR11	[A]13	13	14	0.0979021	ATAAAAAAGTTTTACAAAAAAAAAAAAATATTTTTATTCTCTT
MPXV_2307_SP_2022	LCR11	[A]11	11	2	0.013986	ATAAAAAAGTTTTACAAAAAAAAAAATATTTTTATTCTCTT
MPXV_2307_SP_2022	LCR11	[A]15	15	11	0.0769231	ATAAAAAAGTTTTACAAAAAAAAAAAAAAATATTTTTATTCTCTT
MPXV_2307_SP_2022	LCR11	[A]16	16	3	0.020979	ATAAAAAAGTTTTACAAAAAAAAAAAAAAAATATTTTTATTCTCTT
MPXV_2307_SP_2022	LCR11	AC[A]13	15	1	0.00699301	ATAAAAAAGTTTTACACAAAAAAAAAAAAATATTTTTATTCTCTT
MPXV_2307_SP_2022	LCR12	[A]9	9	129	0.984733	TGATACTTTTTCTAGAAAAAAAAATGAATTGATGATATA
MPXV_2307_SP_2022	LCR12	[A]10	10	2	0.0152672	TGATACTTTTTCTAGAAAAAAAAAATGAATTGATGATATA
MPXV_2307_SP_2022	LCR13	[T]9	9	105	0.954545	GCTCCTGTAGCATACTTTTTTTTTACCTTGAGAATATCC
MPXV_2307_SP_2022	LCR13	[T]8	8	2	0.0181818	GCTCCTGTAGCATACTTTTTTTTACCTTGAGAATATCC
MPXV_2307_SP_2022	LCR13	[T]10	10	3	0.0272727	GCTCCTGTAGCATACTTTTTTTTTTACCTTGAGAATATCC
MPXV_2307_SP_2022	LCR14	[T]9	9	142	0.965986	TTACATCTTGATATATTTTTTTTTAAAGAGGCTGGTAAC
MPXV_2307_SP_2022	LCR14	[T]10	10	2	0.0136054	TTACATCTTGATATATTTTTTTTTTAAAGAGGCTGGTAAC
MPXV_2307_SP_2022	LCR14	[T]8A	9	3	0.0204082	TTACATCTTGATATATTTTTTTTAAAAGAGGCTGGTAAC
MPXV_2307_SP_2022	LCR15	[ATAACAATT]4[ATAATTGTT]1[ATAATAATT]1[ATAATTGTT]1	7	74	0.986667	TTGTTACAAAAGTTAATAACAATTATAACAATTATAACAATTATAACAATTATAATTGTTATAATAATTATAATTGTTATAATTATGATGATA
MPXV_2307_SP_2022	LCR15	ATAACAATTATAACAATG[ATAACAATT]2[ATAATTGTT]1[ATAATAATT]1[ATAATTGTT]1	7	1	0.0133333	TTGTTACAAAAGTTAATAACAATTATAACAATGATAACAATTATAACAATTATAATTGTTATAATAATTATAATTGTTATAATTATGATGATA
MPXV_2307_SP_2022	LCR16	[A]9	9	129	0.992308	ATTTGTGAAAATATTAAAAAAAAATACTTTTTTTATTAA
MPXV_2307_SP_2022	LCR16	[A]7TA	9	1	0.00769231	ATTTGTGAAAATATTAAAAAAATATACTTTTTTTATTAA
MPXV_2307_SP_2022	LCR17	[TAAC]6T	6	87	0.966667	ACTGTTATCTCTTTTTAACTAACTAACTAACTAACTAACTCTTATATACTATTAA
MPXV_2307_SP_2022	LCR17	[TAAC]4TCACTAACT	6	1	0.0111111	ACTGTTATCTCTTTTTAACTAACTAACTAACTCACTAACTCTTATATACTATTAA
MPXV_2307_SP_2022	LCR17	[TAAC]5AAACT	6	1	0.0111111	ACTGTTATCTCTTTTTAACTAACTAACTAACTAACAAACTCTTATATACTATTAA
MPXV_2307_SP_2022	LCR17	TCACTCAC[TAAC]4T	6	1	0.0111111	ACTGTTATCTCTTTTTCACTCACTAACTAACTAACTAACTCTTATATACTATTAA
MPXV_2307_SP_2022	LCR18	[AATAATT]3ATTAA	3.5	1	0.00606061	ATATAAATCCGTTAAAATAATTAATAATTAATAATTATTAACGAACAAGTATCAAA
MPXV_2307_SP_2022	LCR18	[AATAATT]3AATAA	3.5	161	0.975758	ATATAAATCCGTTAAAATAATTAATAATTAATAATTAATAACGAACAAGTATCAAA
MPXV_2307_SP_2022	LCR18	[AATAATT]1AATGATTAATAATTAATAA	3.5	2	0.0121212	ATATAAATCCGTTAAAATAATTAATGATTAATAATTAATAACGAACAAGTATCAAA
MPXV_2307_SP_2022	LCR18	AATGATT[AATAATT]2AATAA	3.5	1	0.00606061	ATATAAATCCGTTAAAATGATTAATAATTAATAATTAATAACGAACAAGTATCAAA
MPXV_2307_SP_2022	LCR19	GATTCA[GATACA]8GAT	9.3	87	0.966667	CTTACTACTAACATGGATTCAGATACAGATACAGATACAGATACAGATACAGATACAGATACAGATACAGATGTAGAAGATATCATG
MPXV_2307_SP_2022	LCR19	GATTCAGATACAGAGACA[GATACA]6GAT	9.3	1	0.0111111	CTTACTACTAACATGGATTCAGATACAGAGACAGATACAGATACAGATACAGATACAGATACAGATACAGATGTAGAAGATATCATG
MPXV_2307_SP_2022	LCR19	GATTCAGATACAGATACAGATACAGATATA[GATACA]4GAT	9.3	1	0.0111111	CTTACTACTAACATGGATTCAGATACAGATACAGATACAGATATAGATACAGATACAGATACAGATACAGATGTAGAAGATATCATG
MPXV_2307_SP_2022	LCR19	GATTCA[GATACA]7GAT	8.3	1	0.0111111	CTTACTACTAACATGGATTCAGATACAGATACAGATACAGATACAGATACAGATACAGATACAGATGTAGAAGATATCATG
MPXV_2307_SP_2022	LCR20	[T]9	9	156	0.95122	ACTAACAGGTTAACATTTTTTTTTAAAAATAGAAAAAAC
MPXV_2307_SP_2022	LCR20	[T]8	8	6	0.0365854	ACTAACAGGTTAACATTTTTTTTAAAAATAGAAAAAAC
MPXV_2307_SP_2022	LCR20	[T]10	10	2	0.0121951	ACTAACAGGTTAACATTTTTTTTTTAAAAATAGAAAAAAC
MPXV_2307_SP_2022	LCR21	[GATGAA]4GATGA	4.5	92	0.884615	TATCTTAGTACCTATGATGAAGATGAAGATGAAGATGAAGATGATGGTCCGTATATATTTT
MPXV_2307_SP_2022	LCR21	[GATGAA]4GAGGA	4.5	4	0.0384615	TATCTTAGTACCTATGATGAAGATGAAGATGAAGATGAAGAGGATGGTCCGTATATATTTT
MPXV_2307_SP_2022	LCR21	[GATGAA]3GATGACGATGA	4.5	1	0.00961538	TATCTTAGTACCTATGATGAAGATGAAGATGAAGATGACGATGATGGTCCGTATATATTTT
MPXV_2307_SP_2022	LCR21	GATGAAGCTGAA[GATGAA]2GATGA	4.5	1	0.00961538	TATCTTAGTACCTATGATGAAGCTGAAGATGAAGATGAAGATGATGGTCCGTATATATTTT
MPXV_2307_SP_2022	LCR21	[GATGAA]4GATGC	4.5	3	0.0288462	TATCTTAGTACCTATGATGAAGATGAAGATGAAGATGAAGATGCTGGTCCGTATATATTTT
MPXV_2307_SP_2022	LCR21	[GATGAA]4GAAGA	4.5	1	0.00961538	TATCTTAGTACCTATGATGAAGATGAAGATGAAGATGAAGAAGATGGTCCGTATATATTTT
MPXV_2307_SP_2022	LCR21	[GATGAA]3GCTGAAGATGA	4.5	1	0.00961538	TATCTTAGTACCTATGATGAAGATGAAGATGAAGCTGAAGATGATGGTCCGTATATATTTT
MPXV_2307_SP_2022	LCR21	[GATGAA]2GAGGAAGATGAAGAGGA	4.5	1	0.00961538	TATCTTAGTACCTATGATGAAGATGAAGAGGAAGATGAAGAGGATGGTCCGTATATATTTT
MPXV_2307_SP_2022	LCR6	[CAATCTTTCT]1	1	42	1	TCTTTTCTAGATCGGCAATCTTTCTCAACATTTCATCCCC
MPXV_2307_SP_2022	LCR7	[ATC]14TATGATATCATCATC	19	98	0.924528	AGGTTTTGGATTATAATCATCATCATCATCATCATCATCATCATCATCATCATCATCTATGATATCATCATCTTCGATATTTATTTT
MPXV_2307_SP_2022	LCR7	[ATC]13TATGATATCATCATC	18	3	0.0283019	AGGTTTTGGATTATAATCATCATCATCATCATCATCATCATCATCATCATCATCTATGATATCATCATCTTCGATATTTATTTT
MPXV_2307_SP_2022	LCR7	ATCATCCTC[ATC]11TATGATATCATCATC	19	1	0.00943396	AGGTTTTGGATTATAATCATCCTCATCATCATCATCATCATCATCATCATCATCATCTATGATATCATCATCTTCGATATTTATTTT
MPXV_2307_SP_2022	LCR7	ATA[ATC]13TATGATATCATCATC	19	2	0.0188679	AGGTTTTGGATTATAATAATCATCATCATCATCATCATCATCATCATCATCATCATCTATGATATCATCATCTTCGATATTTATTTT
MPXV_2307_SP_2022	LCR7	[ATC]15TATGATATCATCATC	20	1	0.00943396	AGGTTTTGGATTATAATCATCATCATCATCATCATCATCATCATCATCATCATCATCATCTATGATATCATCATCTTCGATATTTATTTT
MPXV_2307_SP_2022	LCR7	[ATC]14TATGATATCATCATA	19	1	0.00943396	AGGTTTTGGATTATAATCATCATCATCATCATCATCATCATCATCATCATCATCATCTATGATATCATCATATTCGATATTTATTTT
MPXV_2307_SP_2022	LCR8	[ATATTTT]1ATTTT[ATATTTT]3ATTTT[ATATTTT]2ATTTT[ATATTTT]1	7	93	0.978947	TGAGTATTGGATTGTATATTTTATTTTATATTTTATATTTTATATTTTATTTTATATTTTATATTTTATTTTATATTTTGTAGTAAGAATAGAA
MPXV_2307_SP_2022	LCR8	[ATATTTT]1ATTTT[ATATTTT]3ATTTT[ATATTTT]2ATTTTATATTTA	7	1	0.0105263	TGAGTATTGGATTGTATATTTTATTTTATATTTTATATTTTATATTTTATTTTATATTTTATATTTTATTTTATATTTAGTAGTAAGAATAGAA
MPXV_2307_SP_2022	LCR8	ATATTTGATTTT[ATATTTT]3ATTTT[ATATTTT]2ATTTT[ATATTTT]1	7	1	0.0105263	TGAGTATTGGATTGTATATTTGATTTTATATTTTATATTTTATATTTTATTTTATATTTTATATTTTATTTTATATTTTGTAGTAAGAATAGAA
MPXV_2307_SP_2022	LCR9	TATGAAGGATATGAT[GATATGATG]5GATATGAT	5	90	0.927835	TAATTTTTTTTATAGTATGAAGGATATGATGGATATGATGATATGATGGATATGATGGATATGATGGATATGATGGATATGATAAAAAAATATAATTG
MPXV_2307_SP_2022	LCR9	TATGAAGGATATGATGGATATGTTGATATGAT[GATATGATG]1GATCTGATGGATATGATGGATATGAT	6.5	1	0.0103093	TAATTTTTTTTATAGTATGAAGGATATGATGGATATGTTGATATGATGGATATGATGGATCTGATGGATATGATGGATATGATAAAAAAATATAATTG
MPXV_2307_SP_2022	LCR9	TATGAAGGATATGAT[GATATGATG]2GATCTGATGGATATGATGGATATGATGGATATGAT	5.8	1	0.0103093	TAATTTTTTTTATAGTATGAAGGATATGATGGATATGATGATATGATGGATCTGATGGATATGATGGATATGATGGATATGATAAAAAAATATAATTG
MPXV_2307_SP_2022	LCR9	TATGAAGGATATGATTGATATGAT[GATATGATG]3GATATGAT	5.7	2	0.0206186	TAATTTTTTTTATAGTATGAAGGATATGATTGATATGATGATATGATGGATATGATGGATATGATGGATATGATGGATATGATAAAAAAATATAATTG
MPXV_2307_SP_2022	LCR9	TATGAAGGATATGCTGGATATGAT[GATATGATG]3GATATGAT	5.7	1	0.0103093	TAATTTTTTTTATAGTATGAAGGATATGCTGGATATGATGATATGATGGATATGATGGATATGATGGATATGATGGATATGATAAAAAAATATAATTG
MPXV_2307_SP_2022	LCR9	TATGAAGGATATGATGGATATGATGATATGATTGATATGAT[GATATGATG]2GATATGAT	5.6	1	0.0103093	TAATTTTTTTTATAGTATGAAGGATATGATGGATATGATGATATGATTGATATGATGGATATGATGGATATGATGGATATGATAAAAAAATATAATTG
MPXV_2307_SP_2022	LCR9	TATGACGGTGATGATGGATATGAT[GATATGATG]3GATATGAT	5.7	1	0.0103093	TAATTTTTTTTATAGTATGACGGTGATGATGGATATGATGATATGATGGATATGATGGATATGATGGATATGATGGATATGATAAAAAAATATAATTG
MPXV_2309_SP_2022	LCR10	[T]14	14	59	0.766234	AAGAGAATAAAAATATTTTTTTTTTTTTTGTAAAACTTTTTTAT
MPXV_2309_SP_2022	LCR10	[T]8CTTTT	13	2	0.025974	AAGAGAATAAAAATATTTTTTTTCTTTTGTAAAACTTTTTTAT
MPXV_2309_SP_2022	LCR10	[T]11	11	1	0.012987	AAGAGAATAAAAATATTTTTTTTTTTGTAAAACTTTTTTAT
MPXV_2309_SP_2022	LCR10	[T]15	15	6	0.0779221	AAGAGAATAAAAATATTTTTTTTTTTTTTTGTAAAACTTTTTTAT
MPXV_2309_SP_2022	LCR10	[T]16	16	2	0.025974	AAGAGAATAAAAATATTTTTTTTTTTTTTTTGTAAAACTTTTTTAT
MPXV_2309_SP_2022	LCR10	[T]13	13	7	0.0909091	AAGAGAATAAAAATATTTTTTTTTTTTTGTAAAACTTTTTTAT
MPXV_2309_SP_2022	LCR11	[A]14	14	51	0.761194	ATAAAAAAGTTTTACAAAAAAAAAAAAAATATTTTTATTCTCTT
MPXV_2309_SP_2022	LCR11	AAAAAAG[A]7	14	1	0.0149254	ATAAAAAAGTTTTACAAAAAAGAAAAAAATATTTTTATTCTCTT
MPXV_2309_SP_2022	LCR11	[A]12	12	5	0.0746269	ATAAAAAAGTTTTACAAAAAAAAAAAATATTTTTATTCTCTT
MPXV_2309_SP_2022	LCR11	[A]15	15	3	0.0447761	ATAAAAAAGTTTTACAAAAAAAAAAAAAAATATTTTTATTCTCTT
MPXV_2309_SP_2022	LCR11	[A]16	16	2	0.0298507	ATAAAAAAGTTTTACAAAAAAAAAAAAAAAATATTTTTATTCTCTT
MPXV_2309_SP_2022	LCR11	[A]13	13	4	0.0597015	ATAAAAAAGTTTTACAAAAAAAAAAAAATATTTTTATTCTCTT
MPXV_2309_SP_2022	LCR11	[A]14C	15	1	0.0149254	ATAAAAAAGTTTTACAAAAAAAAAAAAAACTATTTTTATTCTCTT
MPXV_2309_SP_2022	LCR12	[A]9	9	58	0.95082	TGATACTTTTTCTAGAAAAAAAAATGAATTGATGATATA
MPXV_2309_SP_2022	LCR12	[A]10	10	2	0.0327869	TGATACTTTTTCTAGAAAAAAAAAATGAATTGATGATATA
MPXV_2309_SP_2022	LCR12	[A]8	8	1	0.0163934	TGATACTTTTTCTAGAAAAAAAATGAATTGATGATATA
MPXV_2309_SP_2022	LCR13	[T]9	9	54	0.964286	GCTCCTGTAGCATACTTTTTTTTTACCTTGAGAATATCC
MPXV_2309_SP_2022	LCR13	[T]8	8	2	0.0357143	GCTCCTGTAGCATACTTTTTTTTACCTTGAGAATATCC
MPXV_2309_SP_2022	LCR14	[T]9	9	72	1	TTACATCTTGATATATTTTTTTTTAAAGAGGCTGGTAAC
MPXV_2309_SP_2022	LCR15	[ATAACAATT]4[ATAATTGTT]1[ATAATAATT]1[ATAATTGTT]1	7	48	1	TTGTTACAAAAGTTAATAACAATTATAACAATTATAACAATTATAACAATTATAATTGTTATAATAATTATAATTGTTATAATTATGATGATA
MPXV_2309_SP_2022	LCR16	[A]9	9	58	1	ATTTGTGAAAATATTAAAAAAAAATACTTTTTTTATTAA
MPXV_2309_SP_2022	LCR17	[TAAC]6T	6	34	1	ACTGTTATCTCTTTTTAACTAACTAACTAACTAACTAACTCTTATATACTATTAA
MPXV_2309_SP_2022	LCR18	[AATAATT]3AATAA	3.5	73	0.986486	ATATAAATCCGTTAAAATAATTAATAATTAATAATTAATAACGAACAAGTATCAAA
MPXV_2309_SP_2022	LCR18	[AATAATT]2TATAATTAATAA	3.5	1	0.0135135	ATATAAATCCGTTAAAATAATTAATAATTTATAATTAATAACGAACAAGTATCAAA
MPXV_2309_SP_2022	LCR19	GATTCA[GATACA]8GAT	9.3	26	1	CTTACTACTAACATGGATTCAGATACAGATACAGATACAGATACAGATACAGATACAGATACAGATACAGATGTAGAAGATATCATG
MPXV_2309_SP_2022	LCR20	[T]9	9	88	0.988764	ACTAACAGGTTAACATTTTTTTTTAAAAATAGAAAAAAC
MPXV_2309_SP_2022	LCR20	[T]8	8	1	0.011236	ACTAACAGGTTAACATTTTTTTTAAAAATAGAAAAAAC
MPXV_2309_SP_2022	LCR21	[GATGAA]4GATGA	4.5	39	0.906977	TATCTTAGTACCTATGATGAAGATGAAGATGAAGATGAAGATGATGGTCCGTATATATTTT
MPXV_2309_SP_2022	LCR21	[GATGAA]3GATGA	3.5	2	0.0465116	TATCTTAGTACCTATGATGAAGATGAAGATGAAGATGATGGTCCGTATATATTTT
MPXV_2309_SP_2022	LCR21	[GATGAA]4GAGGA	4.5	1	0.0232558	TATCTTAGTACCTATGATGAAGATGAAGATGAAGATGAAGAGGATGGTCCGTATATATTTT
MPXV_2309_SP_2022	LCR21	[GATGAA]3GCTGAAGATGA	4.5	1	0.0232558	TATCTTAGTACCTATGATGAAGATGAAGATGAAGCTGAAGATGATGGTCCGTATATATTTT
MPXV_353_R_SP_2022_MiSeq	LCR2	[ATAT]11	11	78	0.0553977	TACATGTGTTTTAGAATATATATATATATATATATATATATATATATATATATATATATGGGCAAAACATATAA
MPXV_2309_SP_2022	LCR5	[T]19	19	1	1	CTAGGACGGCGATTCTTTTTTTTTTTTTTTTTTTCGAATTCACGGGGTA
MPXV_2309_SP_2022	LCR6	[CAATCTTTCT]1	1	22	1	TCTTTTCTAGATCGGCAATCTTTCTCAACATTTCATCCCC
MPXV_2309_SP_2022	LCR7	[ATC]14TATGATATCATCATC	19	49	0.98	AGGTTTTGGATTATAATCATCATCATCATCATCATCATCATCATCATCATCATCATCTATGATATCATCATCTTCGATATTTATTTT
MPXV_2309_SP_2022	LCR7	[ATC]13TATGATATCATCATC	18	1	0.02	AGGTTTTGGATTATAATCATCATCATCATCATCATCATCATCATCATCATCATCTATGATATCATCATCTTCGATATTTATTTT
MPXV_2309_SP_2022	LCR8	[ATATTTT]1ATTTT[ATATTTT]3ATTTT[ATATTTT]2ATTTT[ATATTTT]1	7	34	0.944444	TGAGTATTGGATTGTATATTTTATTTTATATTTTATATTTTATATTTTATTTTATATTTTATATTTTATTTTATATTTTGTAGTAAGAATAGAA
MPXV_2309_SP_2022	LCR8	[ATATTTT]1ATTTT[ATATTTT]3ACTTTATATTTTATATTTTATTTTATATTTT	8.3	2	0.0555556	TGAGTATTGGATTGTATATTTTATTTTATATTTTATATTTTATATTTTACTTTATATTTTATATTTTATTTTATATTTTGTAGTAAGAATAGAA
MPXV_2309_SP_2022	LCR9	TATGAAGGATATGAT[GATATGATG]5GATATGAT	5	46	0.938776	TAATTTTTTTTATAGTATGAAGGATATGATGGATATGATGATATGATGGATATGATGGATATGATGGATATGATGGATATGATAAAAAAATATAATTG
MPXV_2309_SP_2022	LCR9	TATGAAGGATATGAT[GATATGATG]3GATATGAGGGATATGATGGATATGAT	5.8	1	0.0204082	TAATTTTTTTTATAGTATGAAGGATATGATGGATATGATGATATGATGGATATGATGGATATGAGGGATATGATGGATATGATAAAAAAATATAATTG
MPXV_2309_SP_2022	LCR9	TATGAAGGATATGATGGATATGATGATCTGATGGATATGAT[GATATGATG]2GATATGAT	5.6	1	0.0204082	TAATTTTTTTTATAGTATGAAGGATATGATGGATATGATGATCTGATGGATATGATGGATATGATGGATATGATGGATATGATAAAAAAATATAATTG
MPXV_2309_SP_2022	LCR9	TATGAAGGATATGATGGATATGATGATATGTTGGATATGAT[GATATGATG]2GATATGAT	5.6	1	0.0204082	TAATTTTTTTTATAGTATGAAGGATATGATGGATATGATGATATGTTGGATATGATGGATATGATGGATATGATGGATATGATAAAAAAATATAATTG
MPXV_2317_SP_2022	LCR10	[T]14	14	459	0.746341	AAGAGAATAAAAATATTTTTTTTTTTTTTGTAAAACTTTTTTAT
MPXV_2317_SP_2022	LCR10	[T]15	15	69	0.112195	AAGAGAATAAAAATATTTTTTTTTTTTTTTGTAAAACTTTTTTAT
MPXV_2317_SP_2022	LCR10	[T]13	13	71	0.115447	AAGAGAATAAAAATATTTTTTTTTTTTTGTAAAACTTTTTTAT
MPXV_2317_SP_2022	LCR10	[T]12	12	9	0.0146341	AAGAGAATAAAAATATTTTTTTTTTTTGTAAAACTTTTTTAT
MPXV_2317_SP_2022	LCR10	[T]16	16	4	0.00650407	AAGAGAATAAAAATATTTTTTTTTTTTTTTTGTAAAACTTTTTTAT
MPXV_2317_SP_2022	LCR10	TTTC[T]10	14	2	0.00325203	AAGAGAATAAAAATATTTCTTTTTTTTTTGTAAAACTTTTTTAT
MPXV_2317_SP_2022	LCR10	[T]11GTTT	15	1	0.00162602	AAGAGAATAAAAATATTTTTTTTTTTGTTTGTAAAACTTTTTTAT
MPXV_2317_SP_2022	LCR11	[A]12	12	17	0.0299296	ATAAAAAAGTTTTACAAAAAAAAAAAATATTTTTATTCTCTT
MPXV_2317_SP_2022	LCR11	[A]14	14	427	0.751761	ATAAAAAAGTTTTACAAAAAAAAAAAAAATATTTTTATTCTCTT
MPXV_2317_SP_2022	LCR11	[A]15	15	65	0.114437	ATAAAAAAGTTTTACAAAAAAAAAAAAAAATATTTTTATTCTCTT
MPXV_2317_SP_2022	LCR11	[A]16	16	9	0.0158451	ATAAAAAAGTTTTACAAAAAAAAAAAAAAAATATTTTTATTCTCTT
MPXV_2317_SP_2022	LCR11	[A]13	13	47	0.0827465	ATAAAAAAGTTTTACAAAAAAAAAAAAATATTTTTATTCTCTT
MPXV_2317_SP_2022	LCR11	[A]11	11	2	0.00352113	ATAAAAAAGTTTTACAAAAAAAAAAATATTTTTATTCTCTT
MPXV_2317_SP_2022	LCR11	AAT[A]11	14	1	0.00176056	ATAAAAAAGTTTTACAATAAAAAAAAAAATATTTTTATTCTCTT
MPXV_2317_SP_2022	LCR12	[A]9	9	525	0.975836	TGATACTTTTTCTAGAAAAAAAAATGAATTGATGATATA
MPXV_2317_SP_2022	LCR12	[A]7NA	9	1	0.00185874	TGATACTTTTTCTAGAAAAAAANATGAATTGATGATATA
MPXV_2317_SP_2022	LCR12	AAG[A]6	9	1	0.00185874	TGATACTTTTTCTAGAAGAAAAAATGAATTGATGATATA
MPXV_2317_SP_2022	LCR12	[A]10	10	10	0.0185874	TGATACTTTTTCTAGAAAAAAAAAATGAATTGATGATATA
MPXV_2317_SP_2022	LCR12	AAGAAAAAATGAATTGATGATATAAGTGTCTTCATAACGCATTATTACGTTAGCATTCTATTATCCAGTGTT[A]7	79	1	0.00185874	TGATACTTTTTCTAGAAGAAAAAATGAATTGATGATATA
MPXV_2317_SP_2022	LCR13	[T]9	9	461	0.982942	GCTCCTGTAGCATACTTTTTTTTTACCTTGAGAATATCC
MPXV_2317_SP_2022	LCR13	[T]8	8	5	0.010661	GCTCCTGTAGCATACTTTTTTTTACCTTGAGAATATCC
MPXV_2317_SP_2022	LCR13	[T]10	10	2	0.00426439	GCTCCTGTAGCATACTTTTTTTTTTACCTTGAGAATATCC
MPXV_2317_SP_2022	LCR13	[T]8G	9	1	0.0021322	GCTCCTGTAGCATACTTTTTTTTGACCTTGAGAATATCC
MPXV_2317_SP_2022	LCR14	[T]9	9	551	0.973498	TTACATCTTGATATATTTTTTTTTAAAGAGGCTGGTAAC
MPXV_2317_SP_2022	LCR14	[T]10	10	6	0.0106007	TTACATCTTGATATATTTTTTTTTTAAAGAGGCTGGTAAC
MPXV_2317_SP_2022	LCR14	[T]8	8	8	0.0141343	TTACATCTTGATATATTTTTTTTAAAGAGGCTGGTAAC
MPXV_2317_SP_2022	LCR14	[T]7AT	9	1	0.00176678	TTACATCTTGATATATTTTTTTATAAAGAGGCTGGTAAC
MPXV_2317_SP_2022	LCR15	[ATAACAATT]4[ATAATTGTT]1[ATAATAATT]1[ATAATTGTT]1	7	389	0.979849	TTGTTACAAAAGTTAATAACAATTATAACAATTATAACAATTATAACAATTATAATTGTTATAATAATTATAATTGTTATAATTATGATGATA
MPXV_2317_SP_2022	LCR15	ATAACAATTATAACAATTATAAAAATT[ATAACAATT]1[ATAATTGTT]1[ATAATAATT]1[ATAATTGTT]1	7	1	0.00251889	TTGTTACAAAAGTTAATAACAATTATAACAATTATAAAAATTATAACAATTATAATTGTTATAATAATTATAATTGTTATAATTATGATGATA
MPXV_2317_SP_2022	LCR15	ATAACAATTATAACAATTATAACAATTATAAAAATT[ATAATTGTT]1[ATAATAATT]1[ATAATTGTT]1	7	1	0.00251889	TTGTTACAAAAGTTAATAACAATTATAACAATTATAACAATTATAAAAATTATAATTGTTATAATAATTATAATTGTTATAATTATGATGATA
MPXV_2317_SP_2022	LCR15	[ATAACAATT]3[ATAATTGTT]1[ATAATAATT]1[ATAATTGTT]1	6	2	0.00503778	TTGTTACAAAAGTTAATAACAATTATAACAATTATAACAATTATAATTGTTATAATAATTATAATTGTTATAATTATGATGATA
MPXV_2317_SP_2022	LCR15	[ATAACAATT]4ATACTTGTTATAATAATTATAATTGTT	7	1	0.00251889	TTGTTACAAAAGTTAATAACAATTATAACAATTATAACAATTATAACAATTATACTTGTTATAATAATTATAATTGTTATAATTATGATGATA
MPXV_2317_SP_2022	LCR15	[ATAACAATT]4ATAATTGTCATAATAATTATAATTGTT	7	1	0.00251889	TTGTTACAAAAGTTAATAACAATTATAACAATTATAACAATTATAACAATTATAATTGTCATAATAATTATAATTGTTATAATTATGATGATA
MPXV_2317_SP_2022	LCR15	ATAACAATTATAAAAATT[ATAACAATT]2[ATAATTGTT]1[ATAATAATT]1[ATAATTGTT]1	7	1	0.00251889	TTGTTACAAAAGTTAATAACAATTATAAAAATTATAACAATTATAACAATTATAATTGTTATAATAATTATAATTGTTATAATTATGATGATA
MPXV_2317_SP_2022	LCR15	GTAACAATTATAACAATTATAACAATG[ATAACAATT]1[ATAATTGTT]1[ATAATAATT]1[ATAATTGTT]1	7	1	0.00251889	TTGTTACAAAAGTTAGTAACAATTATAACAATTATAACAATGATAACAATTATAATTGTTATAATAATTATAATTGTTATAATTATGATGATA
MPXV_2317_SP_2022	LCR16	[A]9	9	644	0.974281	ATTTGTGAAAATATTAAAAAAAAATACTTTTTTTATTAA
MPXV_2317_SP_2022	LCR16	AT[A]7	9	2	0.00302572	ATTTGTGAAAATATTATAAAAAAATACTTTTTTTATTAA
MPXV_2317_SP_2022	LCR16	[A]10	10	3	0.00453858	ATTTGTGAAAATATTAAAAAAAAAATACTTTTTTTATTAA
MPXV_2317_SP_2022	LCR16	[A]8	8	12	0.0181543	ATTTGTGAAAATATTAAAAAAAATACTTTTTTTATTAA
MPXV_2317_SP_2022	LCR17	[TAAC]6T	6	370	0.978836	ACTGTTATCTCTTTTTAACTAACTAACTAACTAACTAACTCTTATATACTATTAA
MPXV_2317_SP_2022	LCR17	[TAAC]5TCACT	6	1	0.0026455	ACTGTTATCTCTTTTTAACTAACTAACTAACTAACTCACTCTTATATACTATTAA
MPXV_2317_SP_2022	LCR17	[TAAC]5T	5	2	0.00529101	ACTGTTATCTCTTTTTAACTAACTAACTAACTAACTCTTATATACTATTAA
MPXV_2317_SP_2022	LCR17	TAACTAGC[TAAC]4T	6	2	0.00529101	ACTGTTATCTCTTTTTAACTAGCTAACTAACTAACTAACTCTTATATACTATTAA
MPXV_2317_SP_2022	LCR17	TAAA[TAAC]5T	6	1	0.0026455	ACTGTTATCTCTTTTTAAATAACTAACTAACTAACTAACTCTTATATACTATTAA
MPXV_2317_SP_2022	LCR17	[TAAC]3TCACTAACTAACT	6	1	0.0026455	ACTGTTATCTCTTTTTAACTAACTAACTCACTAACTAACTCTTATATACTATTAA
MPXV_2317_SP_2022	LCR17	[TAAC]5TAAAT	6	1	0.0026455	ACTGTTATCTCTTTTTAACTAACTAACTAACTAACTAAATCTTATATACTATTAA
MPXV_2317_SP_2022	LCR18	[AATAATT]3AATAA	3.5	570	0.993031	ATATAAATCCGTTAAAATAATTAATAATTAATAATTAATAACGAACAAGTATCAAA
MPXV_2317_SP_2022	LCR18	[AATAATT]3AAAAA	3.5	2	0.00348432	ATATAAATCCGTTAAAATAATTAATAATTAATAATTAAAAACGAACAAGTATCAAA
MPXV_2317_SP_2022	LCR18	ATTAATT[AATAATT]2AATAA	3.5	1	0.00174216	ATATAAATCCGTTAAATTAATTAATAATTAATAATTAATAACGAACAAGTATCAAA
MPXV_2317_SP_2022	LCR18	[AATAATT]1AATAAGTAATAATTAATAA	3.5	1	0.00174216	ATATAAATCCGTTAAAATAATTAATAAGTAATAATTAATAACGAACAAGTATCAAA
MPXV_2317_SP_2022	LCR19	GATTCA[GATACA]8GAT	9.3	289	0.982993	CTTACTACTAACATGGATTCAGATACAGATACAGATACAGATACAGATACAGATACAGATACAGATACAGATGTAGAAGATATCATG
MPXV_2317_SP_2022	LCR19	GATTCA[GATACA]5GACACAGATACAGATACAGAT	9.3	1	0.00340136	CTTACTACTAACATGGATTCAGATACAGATACAGATACAGATACAGATACAGACACAGATACAGATACAGATGTAGAAGATATCATG
MPXV_2317_SP_2022	LCR19	GAGTCA[GATACA]8GAT	9.3	1	0.00340136	CTTACTACTAACATGGAGTCAGATACAGATACAGATACAGATACAGATACAGATACAGATACAGATACAGATGTAGAAGATATCATG
MPXV_2317_SP_2022	LCR19	GATTCAGATACAGAGACA[GATACA]6GAT	9.3	1	0.00340136	CTTACTACTAACATGGATTCAGATACAGAGACAGATACAGATACAGATACAGATACAGATACAGATACAGATGTAGAAGATATCATG
MPXV_2317_SP_2022	LCR19	GATTCA[GATACA]5GAGACAGATACAGATACAGAT	9.3	1	0.00340136	CTTACTACTAACATGGATTCAGATACAGATACAGATACAGATACAGATACAGAGACAGATACAGATACAGATGTAGAAGATATCATG
MPXV_2317_SP_2022	LCR19	GATTCA[GATACA]7GCTACAGAT	9.3	1	0.00340136	CTTACTACTAACATGGATTCAGATACAGATACAGATACAGATACAGATACAGATACAGATACAGCTACAGATGTAGAAGATATCATG
MPXV_2317_SP_2022	LCR20	[T]9	9	692	0.992826	ACTAACAGGTTAACATTTTTTTTTAAAAATAGAAAAAAC
MPXV_2317_SP_2022	LCR20	[T]8A	9	2	0.00286944	ACTAACAGGTTAACATTTTTTTTAAAAAATAGAAAAAAC
MPXV_2317_SP_2022	LCR20	TTA[T]6	9	1	0.00143472	ACTAACAGGTTAACATTATTTTTTAAAAATAGAAAAAAC
MPXV_2317_SP_2022	LCR20	[T]10	10	2	0.00286944	ACTAACAGGTTAACATTTTTTTTTTAAAAATAGAAAAAAC
MPXV_2317_SP_2022	LCR21	[GATGAA]4GATGA	4.5	401	0.83368	TATCTTAGTACCTATGATGAAGATGAAGATGAAGATGAAGATGATGGTCCGTATATATTTT
MPXV_2317_SP_2022	LCR21	[GATGAA]3GATGA	3.5	2	0.004158	TATCTTAGTACCTATGATGAAGATGAAGATGAAGATGATGGTCCGTATATATTTT
MPXV_2317_SP_2022	LCR21	[GATGAA]4TATGA	4.5	1	0.002079	TATCTTAGTACCTATGATGAAGATGAAGATGAAGATGAATATGATGGTCCGTATATATTTT
MPXV_2317_SP_2022	LCR21	[GATGAA]3GTTGAAGATGA	4.5	1	0.002079	TATCTTAGTACCTATGATGAAGATGAAGATGAAGTTGAAGATGATGGTCCGTATATATTTT
MPXV_2317_SP_2022	LCR21	[GATGAA]2GATGTAGATGAAGATGA	4.5	1	0.002079	TATCTTAGTACCTATGATGAAGATGAAGATGTAGATGAAGATGATGGTCCGTATATATTTT
MPXV_2317_SP_2022	LCR21	[GATGAA]2GATGGAGATGAAGATGA	4.5	1	0.002079	TATCTTAGTACCTATGATGAAGATGAAGATGGAGATGAAGATGATGGTCCGTATATATTTT
MPXV_2317_SP_2022	LCR21	[GATGAA]3GAGGAAGATGA	4.5	4	0.00831601	TATCTTAGTACCTATGATGAAGATGAAGATGAAGAGGAAGATGATGGTCCGTATATATTTT
MPXV_2317_SP_2022	LCR21	[GATGAA]3GCTGAAGAGGA	4.5	1	0.002079	TATCTTAGTACCTATGATGAAGATGAAGATGAAGCTGAAGAGGATGGTCCGTATATATTTT
MPXV_2317_SP_2022	LCR21	[GATGAA]3GATGCAGATGA	4.5	4	0.00831601	TATCTTAGTACCTATGATGAAGATGAAGATGAAGATGCAGATGATGGTCCGTATATATTTT
MPXV_2317_SP_2022	LCR21	[GATGAA]2GATGCAGATGAAGAGGA	4.5	1	0.002079	TATCTTAGTACCTATGATGAAGATGAAGATGCAGATGAAGAGGATGGTCCGTATATATTTT
MPXV_2317_SP_2022	LCR21	[GATGAA]4GATGC	4.5	7	0.014553	TATCTTAGTACCTATGATGAAGATGAAGATGAAGATGAAGATGCTGGTCCGTATATATTTT
MPXV_2317_SP_2022	LCR21	[GATGAA]2GAGGAAGATGAAGATGA	4.5	1	0.002079	TATCTTAGTACCTATGATGAAGATGAAGAGGAAGATGAAGATGATGGTCCGTATATATTTT
MPXV_2317_SP_2022	LCR21	[GATGAA]4GCTGA	4.5	5	0.010395	TATCTTAGTACCTATGATGAAGATGAAGATGAAGATGAAGCTGATGGTCCGTATATATTTT
MPXV_2317_SP_2022	LCR21	[GATGAA]3GATGACGATGA	4.5	2	0.004158	TATCTTAGTACCTATGATGAAGATGAAGATGAAGATGACGATGATGGTCCGTATATATTTT
MPXV_2317_SP_2022	LCR21	[GATGAA]4GAGGA	4.5	20	0.04158	TATCTTAGTACCTATGATGAAGATGAAGATGAAGATGAAGAGGATGGTCCGTATATATTTT
MPXV_2317_SP_2022	LCR21	[GATGAA]3GCTGAAGATGA	4.5	6	0.012474	TATCTTAGTACCTATGATGAAGATGAAGATGAAGCTGAAGATGATGGTCCGTATATATTTT
MPXV_2317_SP_2022	LCR21	[GATGAA]3GAGGAAGAGGA	4.5	1	0.002079	TATCTTAGTACCTATGATGAAGATGAAGATGAAGAGGAAGAGGATGGTCCGTATATATTTT
MPXV_2317_SP_2022	LCR21	[GATGAA]2GAGGAAGAGGAAGATGA	4.5	1	0.002079	TATCTTAGTACCTATGATGAAGATGAAGAGGAAGAGGAAGATGATGGTCCGTATATATTTT
MPXV_2317_SP_2022	LCR21	[GATGAA]2GATGCAGATGAAGATGC	4.5	1	0.002079	TATCTTAGTACCTATGATGAAGATGAAGATGCAGATGAAGATGCTGGTCCGTATATATTTT
MPXV_2317_SP_2022	LCR21	[GATGAA]3GAGGCAGATGA	4.5	1	0.002079	TATCTTAGTACCTATGATGAAGATGAAGATGAAGAGGCAGATGATGGTCCGTATATATTTT
MPXV_2317_SP_2022	LCR21	[GATGAA]4CATGA	4.5	1	0.002079	TATCTTAGTACCTATGATGAAGATGAAGATGAAGATGAACATGATGGTCCGTATATATTTT
MPXV_2317_SP_2022	LCR21	[GATGAA]3GACGAAGATGA	4.5	2	0.004158	TATCTTAGTACCTATGATGAAGATGAAGATGAAGACGAAGATGATGGTCCGTATATATTTT
MPXV_2317_SP_2022	LCR21	[GATGAA]3GACGAAGAGGA	4.5	1	0.002079	TATCTTAGTACCTATGATGAAGATGAAGATGAAGACGAAGAGGATGGTCCGTATATATTTT
MPXV_2317_SP_2022	LCR21	[GATGAA]4GAGGC	4.5	1	0.002079	TATCTTAGTACCTATGATGAAGATGAAGATGAAGATGAAGAGGCTGGTCCGTATATATTTT
MPXV_2317_SP_2022	LCR21	[GATGAA]3GATCAAGAAGA	4.5	1	0.002079	TATCTTAGTACCTATGATGAAGATGAAGATGAAGATCAAGAAGATGGTCCGTATATATTTT
MPXV_2317_SP_2022	LCR21	[GATGAA]3GAAGAAGATGA	4.5	5	0.010395	TATCTTAGTACCTATGATGAAGATGAAGATGAAGAAGAAGATGATGGTCCGTATATATTTT
MPXV_2317_SP_2022	LCR21	[GATGAA]2GACGCAGATGAAGACGA	4.5	1	0.002079	TATCTTAGTACCTATGATGAAGATGAAGACGCAGATGAAGACGATGGTCCGTATATATTTT
MPXV_2317_SP_2022	LCR21	[GATGAA]3GAGGAAGACGA	4.5	1	0.002079	TATCTTAGTACCTATGATGAAGATGAAGATGAAGAGGAAGACGATGGTCCGTATATATTTT
MPXV_2317_SP_2022	LCR21	[GATGAA]2GCTGAAGATGAAGATGA	4.5	2	0.004158	TATCTTAGTACCTATGATGAAGATGAAGCTGAAGATGAAGATGATGGTCCGTATATATTTT
MPXV_2317_SP_2022	LCR21	[GATGAA]2GATGACCATGCAGATGC	4.5	1	0.002079	TATCTTAGTACCTATGATGAAGATGAAGATGACCATGCAGATGCTGGTCCGTATATATTTT
MPXV_2317_SP_2022	LCR21	[GATGAA]2GACGAAGACGAAGATGA	4.5	1	0.002079	TATCTTAGTACCTATGATGAAGATGAAGACGAAGACGAAGATGATGGTCCGTATATATTTT
MPXV_2317_SP_2022	LCR21	[GATGAA]2GATGCAGCTGAAGATGC	4.5	1	0.002079	TATCTTAGTACCTATGATGAAGATGAAGATGCAGCTGAAGATGCTGGTCCGTATATATTTT
MPXV_2317_SP_2022	LCR21	[GATGAA]4GACGA	4.5	1	0.002079	TATCTTAGTACCTATGATGAAGATGAAGATGAAGATGAAGACGATGGTCCGTATATATTTT
MPXV_349_R_SP_2022	LCR2	[ATAT]12	12	65	0.243446	TACATGTGTTTTAGAATATATATATATATATATATATATATATATATATATATATATATATATGGGCAAAACATATAA
MPXV_353_R_SP_2022_MiSeq	LCR2	[ATAT]10	10	47	0.0333807	TACATGTGTTTTAGAATATATATATATATATATATATATATATATATATATATATATGGGCAAAACATATAA
MPXV_353_R_SP_2022_NovaSeq	LCR2	[ATAT]12	12	46	0.25	TACATGTGTTTTAGAATATATATATATATATATATATATATATATATATATATATATATATATATGGGCAAAACATATAA
MPXV_353_R_SP_2022_NovaSeq	LCR2	[ATAT]12	12	44	0.23913	TACATGTGTTTTAGAATATATATATATATATATATATATATATATATATATATATATATATATGGGCAAAACATATAA
MPXV_349_R_SP_2022	LCR2	[ATAT]11	11	43	0.161049	TACATGTGTTTTAGAATATATATATATATATATATATATATATATATATATATATATATATGGGCAAAACATATAA
MPXV_349_R_SP_2022	LCR2	[ATAT]11	11	42	0.157303	TACATGTGTTTTAGAATATATATATATATATATATATATATATATATATATATATATATGGGCAAAACATATAA
MPXV_2317_SP_2022	LCR5	[T]26	26	1	1	CTAGGACGGCGATTCTTTTTTTTTTTTTTTTTTTTTTTTTTCGAATTCACGGGGTA
MPXV_2317_SP_2022	LCR6	[CAATCTTTCT]1	1	184	1	TCTTTTCTAGATCGGCAATCTTTCTCAACATTTCATCCCC
MPXV_2317_SP_2022	LCR7	[ATC]14TATGATATAATCATC	19	1	0.00255102	AGGTTTTGGATTATAATCATCATCATCATCATCATCATCATCATCATCATCATCATCTATGATATAATCATCTTCGATATTTATTTT
MPXV_2317_SP_2022	LCR7	ATA[ATC]9AGCATCATCATCTATGATATCATCATC	19	1	0.00255102	AGGTTTTGGATTATAATAATCATCATCATCATCATCATCATCATCAGCATCATCATCTATGATATCATCATCTTCGATATTTATTTT
MPXV_2317_SP_2022	LCR7	[ATC]14TATGATATCATCATC	19	361	0.920918	AGGTTTTGGATTATAATCATCATCATCATCATCATCATCATCATCATCATCATCATCTATGATATCATCATCTTCGATATTTATTTT
MPXV_2317_SP_2022	LCR7	[ATC]13TATGATATCATCATC	18	9	0.0229592	AGGTTTTGGATTATAATCATCATCATCATCATCATCATCATCATCATCATCATCTATGATATCATCATCTTCGATATTTATTTT
MPXV_2317_SP_2022	LCR7	[ATC]13	13	2	0.00510204	AGGTTTTGGATTATAATCATCATCATCATCATCATCATCATCATCATCATCATCTTCGATATTTATTTT
MPXV_2317_SP_2022	LCR7	[ATC]12TATGATATCATCATC	17	2	0.00510204	AGGTTTTGGATTATAATCATCATCATCATCATCATCATCATCATCATCATCTATGATATCATCATCTTCGATATTTATTTT
MPXV_2317_SP_2022	LCR7	[ATC]13ATATATGATATCATCATC	19	2	0.00510204	AGGTTTTGGATTATAATCATCATCATCATCATCATCATCATCATCATCATCATCATATATGATATCATCATCTTCGATATTTATTTT
MPXV_2317_SP_2022	LCR7	[ATC]15TATGATATCATCATC	20	6	0.0153061	AGGTTTTGGATTATAATCATCATCATCATCATCATCATCATCATCATCATCATCATCATCTATGATATCATCATCTTCGATATTTATTTT
MPXV_2317_SP_2022	LCR7	[ATC]9ANCATCATCATCATCTATGATATCATCATC	19	1	0.00255102	AGGTTTTGGATTATAATCATCATCATCATCATCATCATCATCANCATCATCATCATCTATGATATCATCATCTTCGATATTTATTTT
MPXV_2317_SP_2022	LCR7	ATCATCATCATCATCCTC[ATC]8TATGATATCATCATC	19	1	0.00255102	AGGTTTTGGATTATAATCATCATCATCATCCTCATCATCATCATCATCATCATCATCTATGATATCATCATCTTCGATATTTATTTT
MPXV_2317_SP_2022	LCR7	[ATC]13TCTGATATCATCAGC	18	1	0.00255102	AGGTTTTGGATTATAATCATCATCATCATCATCATCATCATCATCATCATCATCTCTGATATCATCAGCTTCGATATTTATTTT
MPXV_2317_SP_2022	LCR7	ATT[ATC]13TATGATATCATCATC	19	1	0.00255102	AGGTTTTGGATTATAATTATCATCATCATCATCATCATCATCATCATCATCATCATCTATGATATCATCATCTTCGATATTTATTTT
MPXV_2317_SP_2022	LCR7	ATCATCAGC[ATC]11TATGATATCATCATC	19	1	0.00255102	AGGTTTTGGATTATAATCATCAGCATCATCATCATCATCATCATCATCATCATCATCTATGATATCATCATCTTCGATATTTATTTT
MPXV_2317_SP_2022	LCR7	[ATC]10ATAATCATCATCTATGATATCATCATC	19	1	0.00255102	AGGTTTTGGATTATAATCATCATCATCATCATCATCATCATCATCATAATCATCATCTATGATATCATCATCTTCGATATTTATTTT
MPXV_2317_SP_2022	LCR7	[ATC]10AACATCATCTATGATATCATCATC	18	1	0.00255102	AGGTTTTGGATTATAATCATCATCATCATCATCATCATCATCATCAACATCATCTATGATATCATCATCTTCGATATTTATTTT
MPXV_2317_SP_2022	LCR7	ATCATCATCATT[ATC]10TATGATATCATCATC	19	1	0.00255102	AGGTTTTGGATTATAATCATCATCATTATCATCATCATCATCATCATCATCATCATCTATGATATCATCATCTTCGATATTTATTTT
MPXV_2317_SP_2022	LCR8	[ATATTTT]1ATTTT[ATATTTT]3ATTTT[ATATTTT]2ATTTT[ATATTTT]1	7	385	0.977157	TGAGTATTGGATTGTATATTTTATTTTATATTTTATATTTTATATTTTATTTTATATTTTATATTTTATTTTATATTTTGTAGTAAGAATAGAA
MPXV_2317_SP_2022	LCR8	[ATATTTT]1ATTTT[ATATTTT]3ATTTT[ATATTTT]2ATTCTATATTTT	7.5	1	0.00253807	TGAGTATTGGATTGTATATTTTATTTTATATTTTATATTTTATATTTTATTTTATATTTTATATTTTATTCTATATTTTGTAGTAAGAATAGAA
MPXV_2317_SP_2022	LCR8	GTATTTT[ATATTTT]3ATTTT[ATATTTT]2ATTTT[ATATTTT]1	7.2	1	0.00253807	TGAGTATTGGATTGTGTATTTTATTTTATATTTTATATTTTATATTTTATTTTATATTTTATATTTTATTTTATATTTTGTAGTAAGAATAGAA
MPXV_2317_SP_2022	LCR8	ATAGTTTATTTT[ATATTTT]3ATTTT[ATATTTT]2ATTTT[ATATTTT]1	7	2	0.00507614	TGAGTATTGGATTGTATAGTTTATTTTATATTTTATATTTTATATTTTATTTTATATTTTATATTTTATTTTATATTTTGTAGTAAGAATAGAA
MPXV_2317_SP_2022	LCR8	[ATATTTT]1ATTTT[ATATTTT]3ACTTTATATTTTATATTTTATTTTATATTTT	8.3	1	0.00253807	TGAGTATTGGATTGTATATTTTATTTTATATTTTATATTTTATATTTTACTTTATATTTTATATTTTATTTTATATTTTGTAGTAAGAATAGAA
MPXV_2317_SP_2022	LCR8	ATATTTTATTTTATATTTTATATTTTATACTTTATTTT[ATATTTT]2ATTTT[ATATTTT]1	7.5	1	0.00253807	TGAGTATTGGATTGTATATTTTATTTTATATTTTATATTTTATACTTTATTTTATATTTTATATTTTATTTTATATTTTGTAGTAAGAATAGAA
MPXV_2317_SP_2022	LCR8	ATATTTTATTTTATATTGT[ATATTTT]2ATTTT[ATATTTT]2ATTTT[ATATTTT]1	7.5	1	0.00253807	TGAGTATTGGATTGTATATTTTATTTTATATTGTATATTTTATATTTTATTTTATATTTTATATTTTATTTTATATTTTGTAGTAAGAATAGAA
MPXV_2317_SP_2022	LCR8	ATATTTGATTTT[ATATTTT]3ATTTT[ATATTTT]2ATTTT[ATATTTT]1	7	1	0.00253807	TGAGTATTGGATTGTATATTTGATTTTATATTTTATATTTTATATTTTATTTTATATTTTATATTTTATTTTATATTTTGTAGTAAGAATAGAA
MPXV_2317_SP_2022	LCR8	ATATTTTATTTG[ATATTTT]3ATTTT[ATATTTT]2ATTTT[ATATTTT]1	7.5	1	0.00253807	TGAGTATTGGATTGTATATTTTATTTGATATTTTATATTTTATATTTTATTTTATATTTTATATTTTATTTTATATTTTGTAGTAAGAATAGAA
MPXV_2317_SP_2022	LCR9	TATGAAGGATATGAT[GATATGATG]5GATATGAT	5	383	0.9575	TAATTTTTTTTATAGTATGAAGGATATGATGGATATGATGATATGATGGATATGATGGATATGATGGATATGATGGATATGATAAAAAAATATAATTG
MPXV_2317_SP_2022	LCR9	TATGAAGGATATGAT[GATATGATG]5TATATGAT	5.8	1	0.0025	TAATTTTTTTTATAGTATGAAGGATATGATGGATATGATGATATGATGGATATGATGGATATGATGGATATGATGTATATGATAAAAAAATATAATTG
MPXV_2317_SP_2022	LCR9	TATGAAGGATATGAT[GATATGATG]3GACATGATGGATATGATGGATATGAT	5.8	1	0.0025	TAATTTTTTTTATAGTATGAAGGATATGATGGATATGATGATATGATGGATATGATGGACATGATGGATATGATGGATATGATAAAAAAATATAATTG
MPXV_2317_SP_2022	LCR9	TATGAAGGATATGAT[GATATGATG]2TATATGATGGATATGATGGATATGATGGATATGAT	5.8	1	0.0025	TAATTTTTTTTATAGTATGAAGGATATGATGGATATGATGATATGATGTATATGATGGATATGATGGATATGATGGATATGATAAAAAAATATAATTG
MPXV_2317_SP_2022	LCR9	TATGAAGGATATGAT[GATATGATG]2GATATGGTGGATATGATGGATATGATGGATATGAT	5.8	2	0.005	TAATTTTTTTTATAGTATGAAGGATATGATGGATATGATGATATGATGGATATGGTGGATATGATGGATATGATGGATATGATAAAAAAATATAATTG
MPXV_2317_SP_2022	LCR9	TATGAAGGATATGATGGGTATGATGATATGAT[GATATGATG]3GATATGAT	5.6	1	0.0025	TAATTTTTTTTATAGTATGAAGGATATGATGGGTATGATGATATGATGGATATGATGGATATGATGGATATGATGGATATGATAAAAAAATATAATTG
MPXV_2317_SP_2022	LCR9	TAGGAAGGATATGAT[GATATGATG]5GATATGAT	5.7	1	0.0025	TAATTTTTTTTATAGTAGGAAGGATATGATGGATATGATGATATGATGGATATGATGGATATGATGGATATGATGGATATGATAAAAAAATATAATTG
MPXV_2317_SP_2022	LCR9	TATGAAGGATATGCTGGATATGAT[GATATGATG]3GATATGAT	5.7	1	0.0025	TAATTTTTTTTATAGTATGAAGGATATGCTGGATATGATGATATGATGGATATGATGGATATGATGGATATGATGGATATGATAAAAAAATATAATTG
MPXV_2317_SP_2022	LCR9	TATGAAGGATATGATGGATATGATGAGATGATGGATATGAT[GATATGATG]2GATATGAT	5.6	1	0.0025	TAATTTTTTTTATAGTATGAAGGATATGATGGATATGATGAGATGATGGATATGATGGATATGATGGATATGATGGATATGATAAAAAAATATAATTG
MPXV_2317_SP_2022	LCR9	TATGAAGGATATTATGGATATGAT[GATATGATG]3GATATGAT	5.7	1	0.0025	TAATTTTTTTTATAGTATGAAGGATATTATGGATATGATGATATGATGGATATGATGGATATGATGGATATGATGGATATGATAAAAAAATATAATTG
MPXV_2317_SP_2022	LCR9	TATGAAGGATATGAT[GATATGATG]5GCTATGAT	5.8	1	0.0025	TAATTTTTTTTATAGTATGAAGGATATGATGGATATGATGATATGATGGATATGATGGATATGATGGATATGATGGCTATGATAAAAAAATATAATTG
MPXV_2317_SP_2022	LCR9	TATGAAGGATATGATGGATATGATGATAGGATGGATATGAT[GATATGATG]2GATATGAT	5.6	1	0.0025	TAATTTTTTTTATAGTATGAAGGATATGATGGATATGATGATAGGATGGATATGATGGATATGATGGATATGATGGATATGATAAAAAAATATAATTG
MPXV_2317_SP_2022	LCR9	TATGAAGGATATGATTGATATGATGATATGATGGATCTGATGGATATGAT[GATATGATG]1GATATGAT	5.6	1	0.0025	TAATTTTTTTTATAGTATGAAGGATATGATTGATATGATGATATGATGGATCTGATGGATATGATGGATATGATGGATATGATAAAAAAATATAATTG
MPXV_2317_SP_2022	LCR9	TATGAAGGATATGAT[GATATGATG]4GAGATGATGGATATGAT	5.8	1	0.0025	TAATTTTTTTTATAGTATGAAGGATATGATGGATATGATGATATGATGGATATGATGGATATGATGGAGATGATGGATATGATAAAAAAATATAATTG
MPXV_2317_SP_2022	LCR9	TATGAATGATATGAT[GATATGATG]5GATATGAT	5.7	1	0.0025	TAATTTTTTTTATAGTATGAATGATATGATGGATATGATGATATGATGGATATGATGGATATGATGGATATGATGGATATGATAAAAAAATATAATTG
MPXV_2317_SP_2022	LCR9	TATGAATGATATGATGGATATGATGATATGATGGATTTGATTGATATGAT[GATATGATG]1GATATGAT	5.6	1	0.0025	TAATTTTTTTTATAGTATGAATGATATGATGGATATGATGATATGATGGATTTGATTGATATGATGGATATGATGGATATGATAAAAAAATATAATTG
MPXV_2317_SP_2022	LCR9	TATGAAGGATATGATGGATATGATTATATGATGGATATGAT[GATATGATG]2GATATGAT	5.6	1	0.0025	TAATTTTTTTTATAGTATGAAGGATATGATGGATATGATTATATGATGGATATGATGGATATGATGGATATGATGGATATGATAAAAAAATATAATTG
MPXV_2318_SP_2022	LCR10	[T]13	13	149	0.801075	AAGAGAATAAAAATATTTTTTTTTTTTTGTAAAACTTTTTTAT
MPXV_2318_SP_2022	LCR10	[T]12	12	17	0.0913978	AAGAGAATAAAAATATTTTTTTTTTTTGTAAAACTTTTTTAT
MPXV_2318_SP_2022	LCR10	[T]14	14	17	0.0913978	AAGAGAATAAAAATATTTTTTTTTTTTTTGTAAAACTTTTTTAT
MPXV_2318_SP_2022	LCR10	[T]11	11	3	0.016129	AAGAGAATAAAAATATTTTTTTTTTTGTAAAACTTTTTTAT
MPXV_2318_SP_2022	LCR11	[A]12	12	19	0.131944	ATAAAAAAGTTTTACAAAAAAAAAAAATATTTTTATTCTCTT
MPXV_2318_SP_2022	LCR11	[A]13	13	115	0.798611	ATAAAAAAGTTTTACAAAAAAAAAAAAATATTTTTATTCTCTT
MPXV_2318_SP_2022	LCR11	[A]14	14	7	0.0486111	ATAAAAAAGTTTTACAAAAAAAAAAAAAATATTTTTATTCTCTT
MPXV_2318_SP_2022	LCR11	[A]9TAAA	13	1	0.00694444	ATAAAAAAGTTTTACAAAAAAAAATAAATATTTTTATTCTCTT
MPXV_2318_SP_2022	LCR11	[A]15	15	1	0.00694444	ATAAAAAAGTTTTACAAAAAAAAAAAAAAATATTTTTATTCTCTT
MPXV_2318_SP_2022	LCR11	[A]11	11	1	0.00694444	ATAAAAAAGTTTTACAAAAAAAAAAATATTTTTATTCTCTT
MPXV_2318_SP_2022	LCR12	[A]9	9	118	0.975207	TGATACTTTTTCTAGAAAAAAAAATGAATTGATGATATA
MPXV_2318_SP_2022	LCR12	[A]10	10	2	0.0165289	TGATACTTTTTCTAGAAAAAAAAAATGAATTGATGATATA
MPXV_2318_SP_2022	LCR12	AAN[A]6	9	1	0.00826446	TGATACTTTTTCTAGAANAAAAAATGAATTGATGATATA
MPXV_2318_SP_2022	LCR13	[T]9	9	102	0.980769	GCTCCTGTAGCATACTTTTTTTTTACCTTGAGAATATCC
MPXV_2318_SP_2022	LCR13	[T]7	7	1	0.00961538	GCTCCTGTAGCATACTTTTTTTACCTTGAGAATATCC
MPXV_2318_SP_2022	LCR13	TA[T]7	9	1	0.00961538	GCTCCTGTAGCATACTATTTTTTTACCTTGAGAATATCC
MPXV_2318_SP_2022	LCR14	[T]9	9	118	0.991597	TTACATCTTGATATATTTTTTTTTAAAGAGGCTGGTAAC
MPXV_2318_SP_2022	LCR14	[T]8	8	1	0.00840336	TTACATCTTGATATATTTTTTTTAAAGAGGCTGGTAAC
MPXV_2318_SP_2022	LCR15	[ATAACAATT]4[ATAATTGTT]1[ATAATAATT]1[ATAATTGTT]1	7	83	0.988095	TTGTTACAAAAGTTAATAACAATTATAACAATTATAACAATTATAACAATTATAATTGTTATAATAATTATAATTGTTATAATTATGATGATA
MPXV_2318_SP_2022	LCR15	ATAACATTT[ATAACAATT]3[ATAATTGTT]1[ATAATAATT]1[ATAATTGTT]1	7	1	0.0119048	TTGTTACAAAAGTTAATAACATTTATAACAATTATAACAATTATAACAATTATAATTGTTATAATAATTATAATTGTTATAATTATGATGATA
MPXV_2318_SP_2022	LCR16	[A]9	9	116	1	ATTTGTGAAAATATTAAAAAAAAATACTTTTTTTATTAA
MPXV_2318_SP_2022	LCR17	[TAAC]6T	6	91	0.978495	ACTGTTATCTCTTTTTAACTAACTAACTAACTAACTAACTCTTATATACTATTAA
MPXV_2318_SP_2022	LCR17	TAACTCACTCAC[TAAC]3T	6	1	0.0107527	ACTGTTATCTCTTTTTAACTCACTCACTAACTAACTAACTCTTATATACTATTAA
MPXV_2318_SP_2022	LCR17	TAACTCAC[TAAC]4T	6	1	0.0107527	ACTGTTATCTCTTTTTAACTCACTAACTAACTAACTAACTCTTATATACTATTAA
MPXV_2318_SP_2022	LCR18	[AATAATT]3AATAA	3.5	138	0.951724	ATATAAATCCGTTAAAATAATTAATAATTAATAATTAATAACGAACAAGTATCAAA
MPXV_2318_SP_2022	LCR18	[AATAATT]2ATTAATTAATAA	3.5	1	0.00689655	ATATAAATCCGTTAAAATAATTAATAATTATTAATTAATAACGAACAAGTATCAAA
MPXV_2318_SP_2022	LCR18	ACTAATT[AATAATT]2AATAA	3.5	1	0.00689655	ATATAAATCCGTTAAACTAATTAATAATTAATAATTAATAACGAACAAGTATCAAA
MPXV_2318_SP_2022	LCR18	[AATAATT]2AATGATTAATAA	3.5	1	0.00689655	ATATAAATCCGTTAAAATAATTAATAATTAATGATTAATAACGAACAAGTATCAAA
MPXV_2318_SP_2022	LCR18	[AATAATT]1AATCATTAATAATTAATAA	3.5	2	0.0137931	ATATAAATCCGTTAAAATAATTAATCATTAATAATTAATAACGAACAAGTATCAAA
MPXV_2318_SP_2022	LCR18	[AATAATT]3ATTAA	3.5	1	0.00689655	ATATAAATCCGTTAAAATAATTAATAATTAATAATTATTAACGAACAAGTATCAAA
MPXV_2318_SP_2022	LCR18	[AATAATT]2AATAAATAATAA	3.5	1	0.00689655	ATATAAATCCGTTAAAATAATTAATAATTAATAAATAATAACGAACAAGTATCAAA
MPXV_2318_SP_2022	LCR19	GATTCA[GATACA]8GAT	9.3	59	0.951613	CTTACTACTAACATGGATTCAGATACAGATACAGATACAGATACAGATACAGATACAGATACAGATACAGATGTAGAAGATATCATG
MPXV_2318_SP_2022	LCR19	GAATCA[GATACA]8GAT	9.3	1	0.016129	CTTACTACTAACATGGAATCAGATACAGATACAGATACAGATACAGATACAGATACAGATACAGATACAGATGTAGAAGATATCATG
MPXV_2318_SP_2022	LCR19	GATTCAGATACAGATACAGATACAGAGACA[GATACA]4GAT	9.3	1	0.016129	CTTACTACTAACATGGATTCAGATACAGATACAGATACAGAGACAGATACAGATACAGATACAGATACAGATGTAGAAGATATCATG
MPXV_2318_SP_2022	LCR19	GATTCAGAGACA[GATACA]7GAT	9.3	1	0.016129	CTTACTACTAACATGGATTCAGAGACAGATACAGATACAGATACAGATACAGATACAGATACAGATACAGATGTAGAAGATATCATG
MPXV_2318_SP_2022	LCR20	[T]9	9	122	0.938462	ACTAACAGGTTAACATTTTTTTTTAAAAATAGAAAAAAC
MPXV_2318_SP_2022	LCR20	[T]8	8	5	0.0384615	ACTAACAGGTTAACATTTTTTTTAAAAATAGAAAAAAC
MPXV_2318_SP_2022	LCR20	[T]8A	9	2	0.0153846	ACTAACAGGTTAACATTTTTTTTAAAAAATAGAAAAAAC
MPXV_2318_SP_2022	LCR20	[T]10	10	1	0.00769231	ACTAACAGGTTAACATTTTTTTTTTAAAAATAGAAAAAAC
MPXV_2318_SP_2022	LCR21	[GATGAA]4GATGA	4.5	92	0.901961	TATCTTAGTACCTATGATGAAGATGAAGATGAAGATGAAGATGATGGTCCGTATATATTTT
MPXV_2318_SP_2022	LCR21	[GATGAA]2GATNAAGATGAAGATGA	4.5	1	0.00980392	TATCTTAGTACCTATGATGAAGATGAAGATNAAGATGAAGATGATGGTCCGTATATATTTT
MPXV_2318_SP_2022	LCR21	[GATGAA]3GATGACGATGA	4.5	2	0.0196078	TATCTTAGTACCTATGATGAAGATGAAGATGAAGATGACGATGATGGTCCGTATATATTTT
MPXV_2318_SP_2022	LCR21	[GATGAA]4GAGGA	4.5	2	0.0196078	TATCTTAGTACCTATGATGAAGATGAAGATGAAGATGAAGAGGATGGTCCGTATATATTTT
MPXV_2318_SP_2022	LCR21	[GATGAA]4GATGC	4.5	1	0.00980392	TATCTTAGTACCTATGATGAAGATGAAGATGAAGATGAAGATGCTGGTCCGTATATATTTT
MPXV_2318_SP_2022	LCR21	[GATGAA]3GCTGAAGATGA	4.5	1	0.00980392	TATCTTAGTACCTATGATGAAGATGAAGATGAAGCTGAAGATGATGGTCCGTATATATTTT
MPXV_2318_SP_2022	LCR21	[GATGAA]2GATGACGATGAAGATGA	4.5	1	0.00980392	TATCTTAGTACCTATGATGAAGATGAAGATGACGATGAAGATGATGGTCCGTATATATTTT
MPXV_2318_SP_2022	LCR21	[GATGAA]3GAGGAAGATGA	4.5	1	0.00980392	TATCTTAGTACCTATGATGAAGATGAAGATGAAGAGGAAGATGATGGTCCGTATATATTTT
MPXV_2318_SP_2022	LCR21	[GATGAA]4GCTGA	4.5	1	0.00980392	TATCTTAGTACCTATGATGAAGATGAAGATGAAGATGAAGCTGATGGTCCGTATATATTTT
MPXV_353_R_SP_2022_MiSeq	LCR2	[ATAT]13	13	40	0.0284091	TACATGTGTTTTAGAATATATATATATATATATATATATATATATATATATATATATATATATATATATGGGCAAAACATATAA
MPXV_2318_SP_2022	LCR3	ATAT[ACATTATAT]16	16.4	1	1	CATTATTTATTTATGATATACATTATATACATTATATACATTATATACATTATATACATTATATACATTATATACATTATATACATTATATACATTATATACATTATATACATTATATACATTATATACATTATATACATTATATACATTATATACATTATATATCGTTATTGTTTGG
MPXV_2318_SP_2022	LCR5	[T]25	25	1	0.5	CTAGGACGGCGATTCTTTTTTTTTTTTTTTTTTTTTTTTTCGAATTCACGGGGTA
MPXV_2318_SP_2022	LCR5	[T]26	26	1	0.5	CTAGGACGGCGATTCTTTTTTTTTTTTTTTTTTTTTTTTTTCGAATTCACGGGGTA
MPXV_2318_SP_2022	LCR6	[CAATCTTTCT]1	1	48	1	TCTTTTCTAGATCGGCAATCTTTCTCAACATTTCATCCCC
MPXV_2318_SP_2022	LCR7	[ATC]14TATGATATCATCATC	19	61	0.953125	AGGTTTTGGATTATAATCATCATCATCATCATCATCATCATCATCATCATCATCATCTATGATATCATCATCTTCGATATTTATTTT
MPXV_2318_SP_2022	LCR7	[ATC]14TATGGTATCATCATC	19	1	0.015625	AGGTTTTGGATTATAATCATCATCATCATCATCATCATCATCATCATCATCATCATCTATGGTATCATCATCTTCGATATTTATTTT
MPXV_2318_SP_2022	LCR7	[ATC]13TATGATATCATCATC	18	2	0.03125	AGGTTTTGGATTATAATCATCATCATCATCATCATCATCATCATCATCATCATCTATGATATCATCATCTTCGATATTTATTTT
MPXV_2318_SP_2022	LCR8	[ATATTTT]1ATTTT[ATATTTT]3ATTTT[ATATTTT]2ATTTT[ATATTTT]1	7	113	0.991228	TGAGTATTGGATTGTATATTTTATTTTATATTTTATATTTTATATTTTATTTTATATTTTATATTTTATTTTATATTTTGTAGTAAGAATAGAA
MPXV_2318_SP_2022	LCR8	[ATATTTT]1ATTTT[ATATTTT]3ATTTT[ATATTTT]2ATTATATATTTT	7.5	1	0.00877193	TGAGTATTGGATTGTATATTTTATTTTATATTTTATATTTTATATTTTATTTTATATTTTATATTTTATTATATATTTTGTAGTAAGAATAGAA
MPXV_2318_SP_2022	LCR9	TATGAAGGATATGAT[GATATGATG]5GATATGAT	5	101	0.961905	TAATTTTTTTTATAGTATGAAGGATATGATGGATATGATGATATGATGGATATGATGGATATGATGGATATGATGGATATGATAAAAAAATATAATTG
MPXV_2318_SP_2022	LCR9	TATGAAGGATATGATGGATATGATGATCTGATGGATATGAT[GATATGATG]2GATATGAT	5.6	2	0.0190476	TAATTTTTTTTATAGTATGAAGGATATGATGGATATGATGATCTGATGGATATGATGGATATGATGGATATGATGGATATGATAAAAAAATATAATTG
MPXV_2318_SP_2022	LCR9	TATGAAGGATATGAT[GATATGATG]5TATATGAT	5.8	1	0.00952381	TAATTTTTTTTATAGTATGAAGGATATGATGGATATGATGATATGATGGATATGATGGATATGATGGATATGATGTATATGATAAAAAAATATAATTG
MPXV_2318_SP_2022	LCR9	TATGAAGGATCTGATGGATATGATGATATGATGGATATGCTGGATATGAT[GATATGATG]1GATATGAT	5.6	1	0.00952381	TAATTTTTTTTATAGTATGAAGGATCTGATGGATATGATGATATGATGGATATGCTGGATATGATGGATATGATGGATATGATAAAAAAATATAATTG
MPXV_2345_SP_2022	LCR10	[T]14	14	37	0.840909	AAGAGAATAAAAATATTTTTTTTTTTTTTGTAAAACTTTTTTAT
MPXV_2345_SP_2022	LCR10	[T]13	13	7	0.159091	AAGAGAATAAAAATATTTTTTTTTTTTTGTAAAACTTTTTTAT
MPXV_2345_SP_2022	LCR11	[A]13	13	8	0.131148	ATAAAAAAGTTTTACAAAAAAAAAAAAATATTTTTATTCTCTT
MPXV_2345_SP_2022	LCR11	[A]14	14	46	0.754098	ATAAAAAAGTTTTACAAAAAAAAAAAAAATATTTTTATTCTCTT
MPXV_2345_SP_2022	LCR11	[A]15	15	4	0.0655738	ATAAAAAAGTTTTACAAAAAAAAAAAAAAATATTTTTATTCTCTT
MPXV_2345_SP_2022	LCR11	[A]10	10	1	0.0163934	ATAAAAAAGTTTTACAAAAAAAAAATATTTTTATTCTCTT
MPXV_2345_SP_2022	LCR11	[A]12	12	1	0.0163934	ATAAAAAAGTTTTACAAAAAAAAAAAATATTTTTATTCTCTT
MPXV_2345_SP_2022	LCR11	[A]16	16	1	0.0163934	ATAAAAAAGTTTTACAAAAAAAAAAAAAAAATATTTTTATTCTCTT
MPXV_2345_SP_2022	LCR12	[A]9	9	59	1	TGATACTTTTTCTAGAAAAAAAAATGAATTGATGATATA
MPXV_2345_SP_2022	LCR13	[T]9	9	30	1	GCTCCTGTAGCATACTTTTTTTTTACCTTGAGAATATCC
MPXV_2345_SP_2022	LCR14	[T]9	9	52	0.962963	TTACATCTTGATATATTTTTTTTTAAAGAGGCTGGTAAC
MPXV_2345_SP_2022	LCR14	[T]8	8	2	0.037037	TTACATCTTGATATATTTTTTTTAAAGAGGCTGGTAAC
MPXV_2345_SP_2022	LCR15	[ATAACAATT]4[ATAATTGTT]1[ATAATAATT]1[ATAATTGTT]1	7	45	0.9	TTGTTACAAAAGTTAATAACAATTATAACAATTATAACAATTATAACAATTATAATTGTTATAATAATTATAATTGTTATAATTATGATGATA
MPXV_2345_SP_2022	LCR15	[ATAACAATT]4[ATAATTGTT]1[ATAATAATT]1AAAATTGTT	7	1	0.02	TTGTTACAAAAGTTAATAACAATTATAACAATTATAACAATTATAACAATTATAATTGTTATAATAATTAAAATTGTTATAATTATGATGATA
MPXV_2345_SP_2022	LCR15	ATAAAAATT[ATAACAATT]3[ATAATTGTT]1[ATAATAATT]1[ATAATTGTT]1	7	1	0.02	TTGTTACAAAAGTTAATAAAAATTATAACAATTATAACAATTATAACAATTATAATTGTTATAATAATTATAATTGTTATAATTATGATGATA
MPXV_2345_SP_2022	LCR15	ATAACAATTATACCAATT[ATAACAATT]2[ATAATTGTT]1[ATAATAATT]1[ATAATTGTT]1	7	1	0.02	TTGTTACAAAAGTTAATAACAATTATACCAATTATAACAATTATAACAATTATAATTGTTATAATAATTATAATTGTTATAATTATGATGATA
MPXV_2345_SP_2022	LCR15	[ATAACAATT]4[ATAATTGTT]1[ATAATAATT]1ATAATTTTT	7	1	0.02	TTGTTACAAAAGTTAATAACAATTATAACAATTATAACAATTATAACAATTATAATTGTTATAATAATTATAATTTTTATAATTATGATGATA
MPXV_2345_SP_2022	LCR15	ATAACAATG[ATAACAATT]3[ATAATTGTT]1[ATAATAATT]1[ATAATTGTT]1	7	1	0.02	TTGTTACAAAAGTTAATAACAATGATAACAATTATAACAATTATAACAATTATAATTGTTATAATAATTATAATTGTTATAATTATGATGATA
MPXV_2345_SP_2022	LCR16	[A]9	9	87	1	ATTTGTGAAAATATTAAAAAAAAATACTTTTTTTATTAA
MPXV_2345_SP_2022	LCR17	[TAAC]6T	6	50	1	ACTGTTATCTCTTTTTAACTAACTAACTAACTAACTAACTCTTATATACTATTAA
MPXV_2345_SP_2022	LCR18	[AATAATT]3AATAA	3.5	59	0.983333	ATATAAATCCGTTAAAATAATTAATAATTAATAATTAATAACGAACAAGTATCAAA
MPXV_2345_SP_2022	LCR18	[AATAATT]2TATAATTAATAA	3.5	1	0.0166667	ATATAAATCCGTTAAAATAATTAATAATTTATAATTAATAACGAACAAGTATCAAA
MPXV_2345_SP_2022	LCR19	GATTCA[GATACA]8GAT	9.3	38	0.95	CTTACTACTAACATGGATTCAGATACAGATACAGATACAGATACAGATACAGATACAGATACAGATACAGATGTAGAAGATATCATG
MPXV_2345_SP_2022	LCR19	GATTCAGATACAGATACG[GATACA]6GAT	9.3	1	0.025	CTTACTACTAACATGGATTCAGATACAGATACGGATACAGATACAGATACAGATACAGATACAGATACAGATGTAGAAGATATCATG
MPXV_2345_SP_2022	LCR19	GATTCA[GATACA]4GAGACAGATACAGATACAGATACAGAT	9.3	1	0.025	CTTACTACTAACATGGATTCAGATACAGATACAGATACAGATACAGAGACAGATACAGATACAGATACAGATGTAGAAGATATCATG
MPXV_2345_SP_2022	LCR20	[T]9	9	85	0.977011	ACTAACAGGTTAACATTTTTTTTTAAAAATAGAAAAAAC
MPXV_2345_SP_2022	LCR20	[T]8	8	2	0.0229885	ACTAACAGGTTAACATTTTTTTTAAAAATAGAAAAAAC
MPXV_2345_SP_2022	LCR21	[GATGAA]4GATGA	4.5	30	0.833333	TATCTTAGTACCTATGATGAAGATGAAGATGAAGATGAAGATGATGGTCCGTATATATTTT
MPXV_2345_SP_2022	LCR21	[GATGAA]2TATGAAGATGAAGATGA	4.5	1	0.0277778	TATCTTAGTACCTATGATGAAGATGAATATGAAGATGAAGATGATGGTCCGTATATATTTT
MPXV_2345_SP_2022	LCR21	[GATGAA]3GCTGAAGATGA	4.5	1	0.0277778	TATCTTAGTACCTATGATGAAGATGAAGATGAAGCTGAAGATGATGGTCCGTATATATTTT
MPXV_2345_SP_2022	LCR21	[GATGAA]3GAGGAAGATGA	4.5	2	0.0555556	TATCTTAGTACCTATGATGAAGATGAAGATGAAGAGGAAGATGATGGTCCGTATATATTTT
MPXV_2345_SP_2022	LCR21	[GATGAA]2GCTGAAGATGAAGATGA	4.5	1	0.0277778	TATCTTAGTACCTATGATGAAGATGAAGCTGAAGATGAAGATGATGGTCCGTATATATTTT
MPXV_2345_SP_2022	LCR21	[GATGAA]3GATGACGATGA	4.5	1	0.0277778	TATCTTAGTACCTATGATGAAGATGAAGATGAAGATGACGATGATGGTCCGTATATATTTT
MPXV_2345_SP_2022	LCR6	[CAATCTTTCT]1	1	22	1	TCTTTTCTAGATCGGCAATCTTTCTCAACATTTCATCCCC
MPXV_2345_SP_2022	LCR7	[ATC]13TATGATATCATCATC	18	26	0.896552	AGGTTTTGGATTATAATCATCATCATCATCATCATCATCATCATCATCATCATCTATGATATCATCATCTTCGATATTTATTTT
MPXV_2345_SP_2022	LCR7	[ATC]12TATGATATCATCATC	17	2	0.0689655	AGGTTTTGGATTATAATCATCATCATCATCATCATCATCATCATCATCATCTATGATATCATCATCTTCGATATTTATTTT
MPXV_2345_SP_2022	LCR7	[ATC]14TATGATATCATCATC	19	1	0.0344828	AGGTTTTGGATTATAATCATCATCATCATCATCATCATCATCATCATCATCATCATCTATGATATCATCATCTTCGATATTTATTTT
MPXV_2345_SP_2022	LCR8	[ATATTTT]1ATTTT[ATATTTT]3ATTTT[ATATTTT]2ATTTT[ATATTTT]1	7	55	1	TGAGTATTGGATTGTATATTTTATTTTATATTTTATATTTTATATTTTATTTTATATTTTATATTTTATTTTATATTTTGTAGTAAGAATAGAA
MPXV_2345_SP_2022	LCR9	TATGAAGGATATGAT[GATATGATG]5GATATGAT	5	19	0.904762	TAATTTTTTTTATAGTATGAAGGATATGATGGATATGATGATATGATGGATATGATGGATATGATGGATATGATGGATATGATAAAAAAATATAATTG
MPXV_2345_SP_2022	LCR9	TATGAAGGATATGAT[GATATGATG]3GAGATGATGGATATGATGGATATGAT	5.8	1	0.047619	TAATTTTTTTTATAGTATGAAGGATATGATGGATATGATGATATGATGGATATGATGGAGATGATGGATATGATGGATATGATAAAAAAATATAATTG
MPXV_2345_SP_2022	LCR9	TATGAAGGATATGATGGATATGATTATATGATGGATATGAT[GATATGATG]2GATATGAT	5.6	1	0.047619	TAATTTTTTTTATAGTATGAAGGATATGATGGATATGATTATATGATGGATATGATGGATATGATGGATATGATGGATATGATAAAAAAATATAATTG
MPXV_2362_SP_2022	LCR10	[T]14	14	62	0.849315	AAGAGAATAAAAATATTTTTTTTTTTTTTGTAAAACTTTTTTAT
MPXV_2362_SP_2022	LCR10	[T]13	13	8	0.109589	AAGAGAATAAAAATATTTTTTTTTTTTTGTAAAACTTTTTTAT
MPXV_2362_SP_2022	LCR10	[T]15	15	3	0.0410959	AAGAGAATAAAAATATTTTTTTTTTTTTTTGTAAAACTTTTTTAT
MPXV_2362_SP_2022	LCR11	[A]14	14	49	0.720588	ATAAAAAAGTTTTACAAAAAAAAAAAAAATATTTTTATTCTCTT
MPXV_2362_SP_2022	LCR11	[A]13	13	10	0.147059	ATAAAAAAGTTTTACAAAAAAAAAAAAATATTTTTATTCTCTT
MPXV_2362_SP_2022	LCR11	[A]15	15	8	0.117647	ATAAAAAAGTTTTACAAAAAAAAAAAAAAATATTTTTATTCTCTT
MPXV_2362_SP_2022	LCR11	[A]12CA	14	1	0.0147059	ATAAAAAAGTTTTACAAAAAAAAAAAACATATTTTTATTCTCTT
MPXV_2362_SP_2022	LCR12	[A]9	9	78	0.987342	TGATACTTTTTCTAGAAAAAAAAATGAATTGATGATATA
MPXV_2362_SP_2022	LCR12	AAAAAATAATGAATTGATGATATAAGTGTCTTCATAACGCATTATTACGTTAGCATTCTATTATCCAGTGTT[A]7	79	1	0.0126582	TGATACTTTTTCTAGAAAAAATAATGAATTGATGATATA
MPXV_2362_SP_2022	LCR13	[T]9	9	61	1	GCTCCTGTAGCATACTTTTTTTTTACCTTGAGAATATCC
MPXV_2362_SP_2022	LCR14	[T]9	9	98	1	TTACATCTTGATATATTTTTTTTTAAAGAGGCTGGTAAC
MPXV_2362_SP_2022	LCR15	[ATAACAATT]4[ATAATTGTT]1[ATAATAATT]1[ATAATTGTT]1	7	45	0.978261	TTGTTACAAAAGTTAATAACAATTATAACAATTATAACAATTATAACAATTATAATTGTTATAATAATTATAATTGTTATAATTATGATGATA
MPXV_2362_SP_2022	LCR15	ATAACAATTATAACAATTATAACAATTATAAAAATT[ATAATTGTT]1[ATAATAATT]1[ATAATTGTT]1	7	1	0.0217391	TTGTTACAAAAGTTAATAACAATTATAACAATTATAACAATTATAAAAATTATAATTGTTATAATAATTATAATTGTTATAATTATGATGATA
MPXV_2362_SP_2022	LCR16	[A]9	9	77	1	ATTTGTGAAAATATTAAAAAAAAATACTTTTTTTATTAA
MPXV_2362_SP_2022	LCR17	[TAAC]6T	6	44	0.93617	ACTGTTATCTCTTTTTAACTAACTAACTAACTAACTAACTCTTATATACTATTAA
MPXV_2362_SP_2022	LCR17	[TAAC]5CAACT	6	2	0.0425532	ACTGTTATCTCTTTTTAACTAACTAACTAACTAACCAACTCTTATATACTATTAA
MPXV_2362_SP_2022	LCR17	[TAAC]3TCACTAACTCACT	6	1	0.0212766	ACTGTTATCTCTTTTTAACTAACTAACTCACTAACTCACTCTTATATACTATTAA
MPXV_2362_SP_2022	LCR18	[AATAATT]3AATAA	3.5	63	0.984375	ATATAAATCCGTTAAAATAATTAATAATTAATAATTAATAACGAACAAGTATCAAA
MPXV_2362_SP_2022	LCR18	AACAATT[AATAATT]2AATAA	3.5	1	0.015625	ATATAAATCCGTTAAAACAATTAATAATTAATAATTAATAACGAACAAGTATCAAA
MPXV_2362_SP_2022	LCR19	GATTCA[GATACA]8GAT	9.3	20	0.909091	CTTACTACTAACATGGATTCAGATACAGATACAGATACAGATACAGATACAGATACAGATACAGATACAGATGTAGAAGATATCATG
MPXV_2362_SP_2022	LCR19	GATTCA[GATACA]4GATAGAGATACAGATACAGATACAGAT	9.3	1	0.0454545	CTTACTACTAACATGGATTCAGATACAGATACAGATACAGATACAGATAGAGATACAGATACAGATACAGATGTAGAAGATATCATG
MPXV_2362_SP_2022	LCR19	GATTCA[GATACA]4GATATAGATACAGATACAGATACAGAT	9.3	1	0.0454545	CTTACTACTAACATGGATTCAGATACAGATACAGATACAGATACAGATATAGATACAGATACAGATACAGATGTAGAAGATATCATG
MPXV_2362_SP_2022	LCR20	[T]9	9	76	0.974359	ACTAACAGGTTAACATTTTTTTTTAAAAATAGAAAAAAC
MPXV_2362_SP_2022	LCR20	[T]8	8	2	0.025641	ACTAACAGGTTAACATTTTTTTTAAAAATAGAAAAAAC
MPXV_2362_SP_2022	LCR21	[GATGAA]4GATGA	4.5	53	0.854839	TATCTTAGTACCTATGATGAAGATGAAGATGAAGATGAAGATGATGGTCCGTATATATTTT
MPXV_2362_SP_2022	LCR21	[GATGAA]3GACGAAGATGA	4.5	1	0.016129	TATCTTAGTACCTATGATGAAGATGAAGATGAAGACGAAGATGATGGTCCGTATATATTTT
MPXV_2362_SP_2022	LCR21	[GATGAA]2GAAGCAGATGCAGATGA	4.5	1	0.016129	TATCTTAGTACCTATGATGAAGATGAAGAAGCAGATGCAGATGATGGTCCGTATATATTTT
MPXV_2362_SP_2022	LCR21	[GATGAA]3GATGCAGATGA	4.5	2	0.0322581	TATCTTAGTACCTATGATGAAGATGAAGATGAAGATGCAGATGATGGTCCGTATATATTTT
MPXV_2362_SP_2022	LCR21	[GATGAA]3GAAGAAGAGGA	4.5	1	0.016129	TATCTTAGTACCTATGATGAAGATGAAGATGAAGAAGAAGAGGATGGTCCGTATATATTTT
MPXV_2362_SP_2022	LCR21	[GATGAA]2GATGCAGAGGACGATGA	4.5	1	0.016129	TATCTTAGTACCTATGATGAAGATGAAGATGCAGAGGACGATGATGGTCCGTATATATTTT
MPXV_2362_SP_2022	LCR21	[GATGAA]3GATGACGAGGA	4.5	1	0.016129	TATCTTAGTACCTATGATGAAGATGAAGATGAAGATGACGAGGATGGTCCGTATATATTTT
MPXV_2362_SP_2022	LCR21	[GATGAA]3GCTGAAGATGA	4.5	1	0.016129	TATCTTAGTACCTATGATGAAGATGAAGATGAAGCTGAAGATGATGGTCCGTATATATTTT
MPXV_2362_SP_2022	LCR21	[GATGAA]4GAGGA	4.5	1	0.016129	TATCTTAGTACCTATGATGAAGATGAAGATGAAGATGAAGAGGATGGTCCGTATATATTTT
MPXV_2362_SP_2022	LCR5	[T]28	28	1	1	CTAGGACGGCGATTCTTTTTTTTTTTTTTTTTTTTTTTTTTTTCGAATTCACGGGGTA
MPXV_2362_SP_2022	LCR6	[CAATCTTTCT]1	1	47	1	TCTTTTCTAGATCGGCAATCTTTCTCAACATTTCATCCCC
MPXV_2362_SP_2022	LCR7	[ATC]15TATGATATCATCATC	20	29	0.935484	AGGTTTTGGATTATAATCATCATCATCATCATCATCATCATCATCATCATCATCATCATCTATGATATCATCATCTTCGATATTTATTTT
MPXV_2362_SP_2022	LCR7	ATCATCATCATCATCATA[ATC]9TATGATATCATCATC	20	1	0.0322581	AGGTTTTGGATTATAATCATCATCATCATCATAATCATCATCATCATCATCATCATCATCTATGATATCATCATCTTCGATATTTATTTT
MPXV_2362_SP_2022	LCR7	[ATC]14TATGATATCATCATC	19	1	0.0322581	AGGTTTTGGATTATAATCATCATCATCATCATCATCATCATCATCATCATCATCATCTATGATATCATCATCTTCGATATTTATTTT
MPXV_2362_SP_2022	LCR8	[ATATTTT]1ATTTT[ATATTTT]3ATTTT[ATATTTT]2ATTTT[ATATTTT]1	7	37	0.973684	TGAGTATTGGATTGTATATTTTATTTTATATTTTATATTTTATATTTTATTTTATATTTTATATTTTATTTTATATTTTGTAGTAAGAATAGAA
MPXV_2362_SP_2022	LCR8	ATATTGTATTTT[ATATTTT]3ATTTT[ATATTTT]2ATTTT[ATATTTT]1	7	1	0.0263158	TGAGTATTGGATTGTATATTGTATTTTATATTTTATATTTTATATTTTATTTTATATTTTATATTTTATTTTATATTTTGTAGTAAGAATAGAA
MPXV_2362_SP_2022	LCR9	TATGAAGGATATGAT[GATATGATG]5GATATGAT	5	48	0.888889	TAATTTTTTTTATAGTATGAAGGATATGATGGATATGATGATATGATGGATATGATGGATATGATGGATATGATGGATATGATAAAAAAATATAATTG
MPXV_2362_SP_2022	LCR9	TATGAAGGATATGAT[GATATGATG]4GATATAATGGATATGAT	5.8	2	0.037037	TAATTTTTTTTATAGTATGAAGGATATGATGGATATGATGATATGATGGATATGATGGATATGATGGATATAATGGATATGATAAAAAAATATAATTG
MPXV_2362_SP_2022	LCR9	TATGAAGGATATGAT[GATATGATG]4GACATGATGGATATGAT	5.8	2	0.037037	TAATTTTTTTTATAGTATGAAGGATATGATGGATATGATGATATGATGGATATGATGGATATGATGGACATGATGGATATGATAAAAAAATATAATTG
MPXV_2362_SP_2022	LCR9	TATGAAGGATATGATGGATACGATGATATGAT[GATATGATG]3GATATGAT	5.6	1	0.0185185	TAATTTTTTTTATAGTATGAAGGATATGATGGATACGATGATATGATGGATATGATGGATATGATGGATATGATGGATATGATAAAAAAATATAATTG
MPXV_2362_SP_2022	LCR9	TATGAAGGATATGAT[GATATGATG]2GATATGCTGGATATGATGGATATGATGGATATGAT	5.8	1	0.0185185	TAATTTTTTTTATAGTATGAAGGATATGATGGATATGATGATATGATGGATATGCTGGATATGATGGATATGATGGATATGATAAAAAAATATAATTG
MPXV_2369_SP_2022	LCR10	[T]14	14	127	0.819355	AAGAGAATAAAAATATTTTTTTTTTTTTTGTAAAACTTTTTTAT
MPXV_2369_SP_2022	LCR10	[T]13	13	10	0.0645161	AAGAGAATAAAAATATTTTTTTTTTTTTGTAAAACTTTTTTAT
MPXV_2369_SP_2022	LCR10	[T]15	15	11	0.0709677	AAGAGAATAAAAATATTTTTTTTTTTTTTTGTAAAACTTTTTTAT
MPXV_2369_SP_2022	LCR10	[T]12	12	6	0.0387097	AAGAGAATAAAAATATTTTTTTTTTTTGTAAAACTTTTTTAT
MPXV_2369_SP_2022	LCR10	[T]16	16	1	0.00645161	AAGAGAATAAAAATATTTTTTTTTTTTTTTTGTAAAACTTTTTTAT
MPXV_2369_SP_2022	LCR11	[A]14	14	112	0.823529	ATAAAAAAGTTTTACAAAAAAAAAAAAAATATTTTTATTCTCTT
MPXV_2369_SP_2022	LCR11	[A]15	15	14	0.102941	ATAAAAAAGTTTTACAAAAAAAAAAAAAAATATTTTTATTCTCTT
MPXV_2369_SP_2022	LCR11	[A]13	13	8	0.0588235	ATAAAAAAGTTTTACAAAAAAAAAAAAATATTTTTATTCTCTT
MPXV_2369_SP_2022	LCR11	[A]7GAAAAAAA	15	1	0.00735294	ATAAAAAAGTTTTACAAAAAAAGAAAAAAATATTTTTATTCTCTT
MPXV_2369_SP_2022	LCR11	[A]12	12	1	0.00735294	ATAAAAAAGTTTTACAAAAAAAAAAAATATTTTTATTCTCTT
MPXV_2369_SP_2022	LCR12	[A]9	9	105	0.882353	TGATACTTTTTCTAGAAAAAAAAATGAATTGATGATATA
MPXV_2369_SP_2022	LCR12	[A]10	10	11	0.092437	TGATACTTTTTCTAGAAAAAAAAAATGAATTGATGATATA
MPXV_2369_SP_2022	LCR12	[A]8	8	2	0.0168067	TGATACTTTTTCTAGAAAAAAAATGAATTGATGATATA
MPXV_2369_SP_2022	LCR12	[A]11	11	1	0.00840336	TGATACTTTTTCTAGAAAAAAAAAAATGAATTGATGATATA
MPXV_2369_SP_2022	LCR13	[T]9	9	101	0.980583	GCTCCTGTAGCATACTTTTTTTTTACCTTGAGAATATCC
MPXV_2369_SP_2022	LCR13	[T]8	8	2	0.0194175	GCTCCTGTAGCATACTTTTTTTTACCTTGAGAATATCC
MPXV_2369_SP_2022	LCR14	[T]9	9	97	1	TTACATCTTGATATATTTTTTTTTAAAGAGGCTGGTAAC
MPXV_2369_SP_2022	LCR15	[ATAACAATT]4[ATAATTGTT]1[ATAATAATT]1[ATAATTGTT]1	7	75	1	TTGTTACAAAAGTTAATAACAATTATAACAATTATAACAATTATAACAATTATAATTGTTATAATAATTATAATTGTTATAATTATGATGATA
MPXV_2369_SP_2022	LCR16	[A]9	9	132	1	ATTTGTGAAAATATTAAAAAAAAATACTTTTTTTATTAA
MPXV_2369_SP_2022	LCR17	[TAAC]6T	6	97	0.979798	ACTGTTATCTCTTTTTAACTAACTAACTAACTAACTAACTCTTATATACTATTAA
MPXV_2369_SP_2022	LCR17	[TAAC]5T	5	2	0.020202	ACTGTTATCTCTTTTTAACTAACTAACTAACTAACTCTTATATACTATTAA
MPXV_2369_SP_2022	LCR18	[AATAATT]3AATAA	3.5	127	0.992188	ATATAAATCCGTTAAAATAATTAATAATTAATAATTAATAACGAACAAGTATCAAA
MPXV_2369_SP_2022	LCR18	[AATAATT]1AATNATTAATAATTAATAA	3.5	1	0.0078125	ATATAAATCCGTTAAAATAATTAATNATTAATAATTAATAACGAACAAGTATCAAA
MPXV_2369_SP_2022	LCR19	GATTCA[GATACA]7GAT	8.3	75	0.986842	CTTACTACTAACATGGATTCAGATACAGATACAGATACAGATACAGATACAGATACAGATACAGATGTAGAAGATATCATG
MPXV_2369_SP_2022	LCR19	GATTCA[GATACA]5GAAACAGATACAGAT	8.3	1	0.0131579	CTTACTACTAACATGGATTCAGATACAGATACAGATACAGATACAGATACAGAAACAGATACAGATGTAGAAGATATCATG
MPXV_2369_SP_2022	LCR20	[T]9	9	127	0.976923	ACTAACAGGTTAACATTTTTTTTTAAAAATAGAAAAAAC
MPXV_2369_SP_2022	LCR20	[T]10	10	2	0.0153846	ACTAACAGGTTAACATTTTTTTTTTAAAAATAGAAAAAAC
MPXV_2369_SP_2022	LCR20	[T]8	8	1	0.00769231	ACTAACAGGTTAACATTTTTTTTAAAAATAGAAAAAAC
MPXV_2369_SP_2022	LCR21	[GATGAA]4GATGA	4.5	74	0.925	TATCTTAGTACCTATGATGAAGATGAAGATGAAGATGAAGATGATGGTCCGTATATATTTT
MPXV_2369_SP_2022	LCR21	[GATGAA]3GAGGAAGAGGA	4.5	1	0.0125	TATCTTAGTACCTATGATGAAGATGAAGATGAAGAGGAAGAGGATGGTCCGTATATATTTT
MPXV_2369_SP_2022	LCR21	[GATGAA]4GAGGA	4.5	2	0.025	TATCTTAGTACCTATGATGAAGATGAAGATGAAGATGAAGAGGATGGTCCGTATATATTTT
MPXV_2369_SP_2022	LCR21	[GATGAA]4GACGA	4.5	1	0.0125	TATCTTAGTACCTATGATGAAGATGAAGATGAAGATGAAGACGATGGTCCGTATATATTTT
MPXV_2369_SP_2022	LCR21	[GATGAA]4GAAGA	4.5	1	0.0125	TATCTTAGTACCTATGATGAAGATGAAGATGAAGATGAAGAAGATGGTCCGTATATATTTT
MPXV_2369_SP_2022	LCR21	TATGAA[GATGAA]3GATGA	4.5	1	0.0125	TATCTTAGTACCTATTATGAAGATGAAGATGAAGATGAAGATGATGGTCCGTATATATTTT
MPXV_2369_SP_2022	LCR6	[CAATCTTTCT]1	1	50	1	TCTTTTCTAGATCGGCAATCTTTCTCAACATTTCATCCCC
MPXV_2369_SP_2022	LCR7	[ATC]15TATGATATCATCATC	20	80	0.97561	AGGTTTTGGATTATAATCATCATCATCATCATCATCATCATCATCATCATCATCATCATCTATGATATCATCATCTTCGATATTTATTTT
MPXV_2369_SP_2022	LCR7	[ATC]7AACATCATCATCATCATCATCATCTATGATATCATCATC	20	1	0.0121951	AGGTTTTGGATTATAATCATCATCATCATCATCATCAACATCATCATCATCATCATCATCTATGATATCATCATCTTCGATATTTATTTT
MPXV_2369_SP_2022	LCR7	CTC[ATC]14TATGATATCATCATC	20	1	0.0121951	AGGTTTTGGATTATACTCATCATCATCATCATCATCATCATCATCATCATCATCATCATCTATGATATCATCATCTTCGATATTTATTTT
MPXV_2369_SP_2022	LCR8	[ATATTTT]1ATTTT[ATATTTT]3ATTTT[ATATTTT]2ATTTT[ATATTTT]1	7	85	1	TGAGTATTGGATTGTATATTTTATTTTATATTTTATATTTTATATTTTATTTTATATTTTATATTTTATTTTATATTTTGTAGTAAGAATAGAA
MPXV_2369_SP_2022	LCR9	TATGAAGGATATGAT[GATATGATG]5GATATGAT	5	68	0.944444	TAATTTTTTTTATAGTATGAAGGATATGATGGATATGATGATATGATGGATATGATGGATATGATGGATATGATGGATATGATAAAAAAATATAATTG
MPXV_2369_SP_2022	LCR9	TATGAAGGATATGAT[GATATGATG]3GACATGATGGATATGATGGATATGAT	5.8	1	0.0138889	TAATTTTTTTTATAGTATGAAGGATATGATGGATATGATGATATGATGGATATGATGGACATGATGGATATGATGGATATGATAAAAAAATATAATTG
MPXV_2369_SP_2022	LCR9	TATGAAGGATATGAT[GATATGATG]5GATATNAT	5.8	1	0.0138889	TAATTTTTTTTATAGTATGAAGGATATGATGGATATGATGATATGATGGATATGATGGATATGATGGATATGATGGATATNATAAAAAAATATAATTG
MPXV_2369_SP_2022	LCR9	TATGAAGGATATGAT[GATATGATG]2GAGATGATGGATATGATGGATATGATGGATATGAT	5.8	1	0.0138889	TAATTTTTTTTATAGTATGAAGGATATGATGGATATGATGATATGATGGAGATGATGGATATGATGGATATGATGGATATGATAAAAAAATATAATTG
MPXV_2369_SP_2022	LCR9	TATGAAGGATATGAT[GATATGATG]2GATATGAGGGATATGATGGATATGATGGATATGAT	5.8	1	0.0138889	TAATTTTTTTTATAGTATGAAGGATATGATGGATATGATGATATGATGGATATGAGGGATATGATGGATATGATGGATATGATAAAAAAATATAATTG
MPXV_2370_SP_2022	LCR10	[T]15	15	11	0.11	AAGAGAATAAAAATATTTTTTTTTTTTTTTGTAAAACTTTTTTAT
MPXV_2370_SP_2022	LCR10	[T]13	13	10	0.1	AAGAGAATAAAAATATTTTTTTTTTTTTGTAAAACTTTTTTAT
MPXV_2370_SP_2022	LCR10	[T]14	14	76	0.76	AAGAGAATAAAAATATTTTTTTTTTTTTTGTAAAACTTTTTTAT
MPXV_2370_SP_2022	LCR10	[T]12	12	2	0.02	AAGAGAATAAAAATATTTTTTTTTTTTGTAAAACTTTTTTAT
MPXV_2370_SP_2022	LCR10	[T]16	16	1	0.01	AAGAGAATAAAAATATTTTTTTTTTTTTTTTGTAAAACTTTTTTAT
MPXV_2370_SP_2022	LCR11	[A]14	14	90	0.789474	ATAAAAAAGTTTTACAAAAAAAAAAAAAATATTTTTATTCTCTT
MPXV_2370_SP_2022	LCR11	[A]13	13	10	0.0877193	ATAAAAAAGTTTTACAAAAAAAAAAAAATATTTTTATTCTCTT
MPXV_2370_SP_2022	LCR11	[A]12	12	8	0.0701754	ATAAAAAAGTTTTACAAAAAAAAAAAATATTTTTATTCTCTT
MPXV_2370_SP_2022	LCR11	[A]16	16	1	0.00877193	ATAAAAAAGTTTTACAAAAAAAAAAAAAAAATATTTTTATTCTCTT
MPXV_2370_SP_2022	LCR11	[A]15	15	5	0.0438596	ATAAAAAAGTTTTACAAAAAAAAAAAAAAATATTTTTATTCTCTT
MPXV_2370_SP_2022	LCR12	[A]9	9	114	0.966102	TGATACTTTTTCTAGAAAAAAAAATGAATTGATGATATA
MPXV_2370_SP_2022	LCR12	[A]10	10	2	0.0169492	TGATACTTTTTCTAGAAAAAAAAAATGAATTGATGATATA
MPXV_2370_SP_2022	LCR12	AAN[A]6	9	1	0.00847458	TGATACTTTTTCTAGAANAAAAAATGAATTGATGATATA
MPXV_2370_SP_2022	LCR12	[A]8	8	1	0.00847458	TGATACTTTTTCTAGAAAAAAAATGAATTGATGATATA
MPXV_2370_SP_2022	LCR13	[T]9	9	46	0.978723	GCTCCTGTAGCATACTTTTTTTTTACCTTGAGAATATCC
MPXV_2370_SP_2022	LCR13	TC[T]7	9	1	0.0212766	GCTCCTGTAGCATACTCTTTTTTTACCTTGAGAATATCC
MPXV_2370_SP_2022	LCR14	[T]9	9	72	0.947368	TTACATCTTGATATATTTTTTTTTAAAGAGGCTGGTAAC
MPXV_2370_SP_2022	LCR14	[T]8	8	2	0.0263158	TTACATCTTGATATATTTTTTTTAAAGAGGCTGGTAAC
MPXV_2370_SP_2022	LCR14	[T]10	10	2	0.0263158	TTACATCTTGATATATTTTTTTTTTAAAGAGGCTGGTAAC
MPXV_2370_SP_2022	LCR15	[ATAACAATT]4[ATAATTGTT]1[ATAATAATT]1[ATAATTGTT]1	7	69	0.958333	TTGTTACAAAAGTTAATAACAATTATAACAATTATAACAATTATAACAATTATAATTGTTATAATAATTATAATTGTTATAATTATGATGATA
MPXV_2370_SP_2022	LCR15	ATAACAATTATAACAATTATGACAATT[ATAACAATT]1[ATAATTGTT]1[ATAATAATT]1[ATAATTGTT]1	7	1	0.0138889	TTGTTACAAAAGTTAATAACAATTATAACAATTATGACAATTATAACAATTATAATTGTTATAATAATTATAATTGTTATAATTATGATGATA
MPXV_2370_SP_2022	LCR15	[ATAACAATT]4ATTATTGTTATAATAATTATAATTGTT	7	1	0.0138889	TTGTTACAAAAGTTAATAACAATTATAACAATTATAACAATTATAACAATTATTATTGTTATAATAATTATAATTGTTATAATTATGATGATA
MPXV_2370_SP_2022	LCR15	ATAACAATTATAACAATTATAACACTT[ATAACAATT]1[ATAATTGTT]1[ATAATAATT]1[ATAATTGTT]1	7	1	0.0138889	TTGTTACAAAAGTTAATAACAATTATAACAATTATAACACTTATAACAATTATAATTGTTATAATAATTATAATTGTTATAATTATGATGATA
MPXV_2370_SP_2022	LCR16	[A]9	9	102	0.990291	ATTTGTGAAAATATTAAAAAAAAATACTTTTTTTATTAA
MPXV_2370_SP_2022	LCR16	[A]10	10	1	0.00970874	ATTTGTGAAAATATTAAAAAAAAAATACTTTTTTTATTAA
MPXV_2370_SP_2022	LCR17	[TAAC]6T	6	62	0.984127	ACTGTTATCTCTTTTTAACTAACTAACTAACTAACTAACTCTTATATACTATTAA
MPXV_2370_SP_2022	LCR17	TAACTAAA[TAAC]4T	6	1	0.015873	ACTGTTATCTCTTTTTAACTAAATAACTAACTAACTAACTCTTATATACTATTAA
MPXV_2370_SP_2022	LCR18	[AATAATT]3AATAA	3.5	91	1	ATATAAATCCGTTAAAATAATTAATAATTAATAATTAATAACGAACAAGTATCAAA
MPXV_2370_SP_2022	LCR19	GATTCA[GATACA]8GAT	9.3	30	0.9375	CTTACTACTAACATGGATTCAGATACAGATACAGATACAGATACAGATACAGATACAGATACAGATACAGATGTAGAAGATATCATG
MPXV_2370_SP_2022	LCR19	GAGTCA[GATACA]8GAT	9.3	1	0.03125	CTTACTACTAACATGGAGTCAGATACAGATACAGATACAGATACAGATACAGATACAGATACAGATACAGATGTAGAAGATATCATG
MPXV_2370_SP_2022	LCR19	GATTCAGATACAGATACAGATACATATACA[GATACA]4GAT	9.3	1	0.03125	CTTACTACTAACATGGATTCAGATACAGATACAGATACATATACAGATACAGATACAGATACAGATACAGATGTAGAAGATATCATG
MPXV_2370_SP_2022	LCR20	[T]9	9	70	1	ACTAACAGGTTAACATTTTTTTTTAAAAATAGAAAAAAC
MPXV_2370_SP_2022	LCR21	[GATGAA]4GATGA	4.5	53	0.883333	TATCTTAGTACCTATGATGAAGATGAAGATGAAGATGAAGATGATGGTCCGTATATATTTT
MPXV_2370_SP_2022	LCR21	GATGAAGATGAG[GATGAA]2GATGA	4.5	1	0.0166667	TATCTTAGTACCTATGATGAAGATGAGGATGAAGATGAAGATGATGGTCCGTATATATTTT
MPXV_2370_SP_2022	LCR21	[GATGAA]3GCTGAAGATGA	4.5	1	0.0166667	TATCTTAGTACCTATGATGAAGATGAAGATGAAGCTGAAGATGATGGTCCGTATATATTTT
MPXV_2370_SP_2022	LCR21	[GATGAA]4GAGGA	4.5	1	0.0166667	TATCTTAGTACCTATGATGAAGATGAAGATGAAGATGAAGAGGATGGTCCGTATATATTTT
MPXV_2370_SP_2022	LCR21	[GATGAA]3GCTGAAGACGA	4.5	1	0.0166667	TATCTTAGTACCTATGATGAAGATGAAGATGAAGCTGAAGACGATGGTCCGTATATATTTT
MPXV_2370_SP_2022	LCR21	[GATGAA]4GCTGC	4.5	1	0.0166667	TATCTTAGTACCTATGATGAAGATGAAGATGAAGATGAAGCTGCTGGTCCGTATATATTTT
MPXV_2370_SP_2022	LCR21	[GATGAA]4GAAGA	4.5	1	0.0166667	TATCTTAGTACCTATGATGAAGATGAAGATGAAGATGAAGAAGATGGTCCGTATATATTTT
MPXV_2370_SP_2022	LCR21	[GATGAA]3GATGCAGATGA	4.5	1	0.0166667	TATCTTAGTACCTATGATGAAGATGAAGATGAAGATGCAGATGATGGTCCGTATATATTTT
MPXV_2370_SP_2022	LCR6	[CAATCTTTCT]1	1	27	1	TCTTTTCTAGATCGGCAATCTTTCTCAACATTTCATCCCC
MPXV_2370_SP_2022	LCR7	[ATC]13TATGATATCATCATC	18	21	0.538462	AGGTTTTGGATTATAATCATCATCATCATCATCATCATCATCATCATCATCATCTATGATATCATCATCTTCGATATTTATTTT
MPXV_2370_SP_2022	LCR7	[ATC]14TATGATATCATCATC	19	16	0.410256	AGGTTTTGGATTATAATCATCATCATCATCATCATCATCATCATCATCATCATCATCTATGATATCATCATCTTCGATATTTATTTT
MPXV_2370_SP_2022	LCR7	[ATC]12TATGATATCATCATC	17	2	0.0512821	AGGTTTTGGATTATAATCATCATCATCATCATCATCATCATCATCATCATCTATGATATCATCATCTTCGATATTTATTTT
MPXV_2370_SP_2022	LCR8	[ATATTTT]1ATTTT[ATATTTT]3ATTTT[ATATTTT]2ATTTT[ATATTTT]1	7	68	0.985507	TGAGTATTGGATTGTATATTTTATTTTATATTTTATATTTTATATTTTATTTTATATTTTATATTTTATTTTATATTTTGTAGTAAGAATAGAA
MPXV_2370_SP_2022	LCR8	[ATATTTT]1ATTTT[ATATTTT]3ATTTTATAGTTTATATTTTATTTTATATTTT	7.5	1	0.0144928	TGAGTATTGGATTGTATATTTTATTTTATATTTTATATTTTATATTTTATTTTATAGTTTATATTTTATTTTATATTTTGTAGTAAGAATAGAA
MPXV_2370_SP_2022	LCR9	TATGAAGGATATGAT[GATATGATG]5GATATGAT	5	38	0.974359	TAATTTTTTTTATAGTATGAAGGATATGATGGATATGATGATATGATGGATATGATGGATATGATGGATATGATGGATATGATAAAAAAATATAATTG
MPXV_2370_SP_2022	LCR9	TATTAAGGATATGAT[GATATGATG]5GATATGAT	5.7	1	0.025641	TAATTTTTTTTATAGTATTAAGGATATGATGGATATGATGATATGATGGATATGATGGATATGATGGATATGATGGATATGATAAAAAAATATAATTG
MPXV_2388_SP_2022	LCR10	[T]13	13	15	0.208333	AAGAGAATAAAAATATTTTTTTTTTTTTGTAAAACTTTTTTAT
MPXV_2388_SP_2022	LCR10	[T]14	14	54	0.75	AAGAGAATAAAAATATTTTTTTTTTTTTTGTAAAACTTTTTTAT
MPXV_2388_SP_2022	LCR10	TTTC[T]9	13	1	0.0138889	AAGAGAATAAAAATATTTCTTTTTTTTTGTAAAACTTTTTTAT
MPXV_2388_SP_2022	LCR10	[T]12	12	2	0.0277778	AAGAGAATAAAAATATTTTTTTTTTTTGTAAAACTTTTTTAT
MPXV_2388_SP_2022	LCR11	[A]14	14	56	0.767123	ATAAAAAAGTTTTACAAAAAAAAAAAAAATATTTTTATTCTCTT
MPXV_2388_SP_2022	LCR11	[A]15	15	2	0.0273973	ATAAAAAAGTTTTACAAAAAAAAAAAAAAATATTTTTATTCTCTT
MPXV_2388_SP_2022	LCR11	[A]13	13	8	0.109589	ATAAAAAAGTTTTACAAAAAAAAAAAAATATTTTTATTCTCTT
MPXV_2388_SP_2022	LCR11	[A]12	12	5	0.0684932	ATAAAAAAGTTTTACAAAAAAAAAAAATATTTTTATTCTCTT
MPXV_2388_SP_2022	LCR11	[A]9CAAAA	14	1	0.0136986	ATAAAAAAGTTTTACAAAAAAAAACAAAATATTTTTATTCTCTT
MPXV_2388_SP_2022	LCR11	[A]16	16	1	0.0136986	ATAAAAAAGTTTTACAAAAAAAAAAAAAAAATATTTTTATTCTCTT
MPXV_2388_SP_2022	LCR12	[A]9	9	78	0.975	TGATACTTTTTCTAGAAAAAAAAATGAATTGATGATATA
MPXV_2388_SP_2022	LCR12	[A]10	10	2	0.025	TGATACTTTTTCTAGAAAAAAAAAATGAATTGATGATATA
MPXV_2388_SP_2022	LCR13	[T]9	9	40	1	GCTCCTGTAGCATACTTTTTTTTTACCTTGAGAATATCC
MPXV_2388_SP_2022	LCR14	[T]9	9	51	0.894737	TTACATCTTGATATATTTTTTTTTAAAGAGGCTGGTAAC
MPXV_2388_SP_2022	LCR14	[T]8	8	2	0.0350877	TTACATCTTGATATATTTTTTTTAAAGAGGCTGGTAAC
MPXV_2388_SP_2022	LCR14	[T]10	10	4	0.0701754	TTACATCTTGATATATTTTTTTTTTAAAGAGGCTGGTAAC
MPXV_2388_SP_2022	LCR15	[ATAACAATT]4[ATAATTGTT]1[ATAATAATT]1[ATAATTGTT]1	7	47	0.959184	TTGTTACAAAAGTTAATAACAATTATAACAATTATAACAATTATAACAATTATAATTGTTATAATAATTATAATTGTTATAATTATGATGATA
MPXV_2388_SP_2022	LCR15	ATAACAATTATAACAATTATAACAATTATAAAAATT[ATAATTGTT]1[ATAATAATT]1[ATAATTGTT]1	7	1	0.0204082	TTGTTACAAAAGTTAATAACAATTATAACAATTATAACAATTATAAAAATTATAATTGTTATAATAATTATAATTGTTATAATTATGATGATA
MPXV_2388_SP_2022	LCR15	[ATAACAATT]4ATAATTTTTATAATAATTATAATTGTT	7	1	0.0204082	TTGTTACAAAAGTTAATAACAATTATAACAATTATAACAATTATAACAATTATAATTTTTATAATAATTATAATTGTTATAATTATGATGATA
MPXV_2388_SP_2022	LCR16	[A]9	9	65	1	ATTTGTGAAAATATTAAAAAAAAATACTTTTTTTATTAA
MPXV_2388_SP_2022	LCR17	[TAAC]6T	6	48	1	ACTGTTATCTCTTTTTAACTAACTAACTAACTAACTAACTCTTATATACTATTAA
MPXV_2388_SP_2022	LCR18	[AATAATT]3AATAA	3.5	68	0.985507	ATATAAATCCGTTAAAATAATTAATAATTAATAATTAATAACGAACAAGTATCAAA
MPXV_2388_SP_2022	LCR18	[AATAATT]5AATAA	5.5	1	0.0144928	ATATAAATCCGTTAAAATAATTAATAATTAATAATTAATAATTAATAATTAATAACGAACAAGTATCAAA
MPXV_2388_SP_2022	LCR19	GATTCA[GATACA]8GAT	9.3	28	0.933333	CTTACTACTAACATGGATTCAGATACAGATACAGATACAGATACAGATACAGATACAGATACAGATACAGATGTAGAAGATATCATG
MPXV_2388_SP_2022	LCR19	GAGTCA[GATACA]8GAT	9.3	1	0.0333333	CTTACTACTAACATGGAGTCAGATACAGATACAGATACAGATACAGATACAGATACAGATACAGATACAGATGTAGAAGATATCATG
MPXV_2388_SP_2022	LCR19	GACTCA[GATACA]8GAT	9.3	1	0.0333333	CTTACTACTAACATGGACTCAGATACAGATACAGATACAGATACAGATACAGATACAGATACAGATACAGATGTAGAAGATATCATG
MPXV_2388_SP_2022	LCR20	[T]9	9	83	1	ACTAACAGGTTAACATTTTTTTTTAAAAATAGAAAAAAC
MPXV_2388_SP_2022	LCR21	[GATGAA]4GATGA	4.5	40	0.909091	TATCTTAGTACCTATGATGAAGATGAAGATGAAGATGAAGATGATGGTCCGTATATATTTT
MPXV_2388_SP_2022	LCR21	[GATGAA]3GACGAAGATGA	4.5	1	0.0227273	TATCTTAGTACCTATGATGAAGATGAAGATGAAGACGAAGATGATGGTCCGTATATATTTT
MPXV_2388_SP_2022	LCR21	[GATGAA]4GAGGA	4.5	1	0.0227273	TATCTTAGTACCTATGATGAAGATGAAGATGAAGATGAAGAGGATGGTCCGTATATATTTT
MPXV_2388_SP_2022	LCR21	[GATGAA]4GCGGA	4.5	1	0.0227273	TATCTTAGTACCTATGATGAAGATGAAGATGAAGATGAAGCGGATGGTCCGTATATATTTT
MPXV_2388_SP_2022	LCR21	[GATGAA]3GATGACGCTGC	4.5	1	0.0227273	TATCTTAGTACCTATGATGAAGATGAAGATGAAGATGACGCTGCTGGTCCGTATATATTTT
MPXV_2388_SP_2022	LCR6	[CAATCTTTCT]1	1	26	1	TCTTTTCTAGATCGGCAATCTTTCTCAACATTTCATCCCC
MPXV_2388_SP_2022	LCR7	[ATC]14TATGATATCATCATC	19	31	0.885714	AGGTTTTGGATTATAATCATCATCATCATCATCATCATCATCATCATCATCATCATCTATGATATCATCATCTTCGATATTTATTTT
MPXV_2388_SP_2022	LCR7	[ATC]13TATGATATCATCATC	18	4	0.114286	AGGTTTTGGATTATAATCATCATCATCATCATCATCATCATCATCATCATCATCTATGATATCATCATCTTCGATATTTATTTT
MPXV_2388_SP_2022	LCR8	[ATATTTT]1ATTTT[ATATTTT]3ATTTT[ATATTTT]2ATTTT[ATATTTT]1	7	43	0.955556	TGAGTATTGGATTGTATATTTTATTTTATATTTTATATTTTATATTTTATTTTATATTTTATATTTTATTTTATATTTTGTAGTAAGAATAGAA
MPXV_2388_SP_2022	LCR8	ATATTTTATTTTATATTTTATATTTTATATGTTATTTT[ATATTTT]2ATTTT[ATATTTT]1	7.5	1	0.0222222	TGAGTATTGGATTGTATATTTTATTTTATATTTTATATTTTATATGTTATTTTATATTTTATATTTTATTTTATATTTTGTAGTAAGAATAGAA
MPXV_2388_SP_2022	LCR8	ATATTTTATTTTATATTTTATATTTTATACTTTATTTT[ATATTTT]2ATTTT[ATATTTT]1	7.5	1	0.0222222	TGAGTATTGGATTGTATATTTTATTTTATATTTTATATTTTATACTTTATTTTATATTTTATATTTTATTTTATATTTTGTAGTAAGAATAGAA
MPXV_2388_SP_2022	LCR9	TATGAAGGATATGAT[GATATGATG]5GATATGAT	5	47	0.959184	TAATTTTTTTTATAGTATGAAGGATATGATGGATATGATGATATGATGGATATGATGGATATGATGGATATGATGGATATGATAAAAAAATATAATTG
MPXV_2388_SP_2022	LCR9	TATGAAGGATATGAT[GATATGATG]5TATATGAT	5.8	1	0.0204082	TAATTTTTTTTATAGTATGAAGGATATGATGGATATGATGATATGATGGATATGATGGATATGATGGATATGATGTATATGATAAAAAAATATAATTG
MPXV_2388_SP_2022	LCR9	TATGAATGATATGAT[GATATGATG]3GATATGATTGATATGATGGATATGAT	5.7	1	0.0204082	TAATTTTTTTTATAGTATGAATGATATGATGGATATGATGATATGATGGATATGATGGATATGATTGATATGATGGATATGATAAAAAAATATAATTG
MPXV_2428_SP_2022	LCR10	[T]14	14	498	0.683128	AAGAGAATAAAAATATTTTTTTTTTTTTTGTAAAACTTTTTTAT
MPXV_2428_SP_2022	LCR10	[T]13	13	100	0.137174	AAGAGAATAAAAATATTTTTTTTTTTTTGTAAAACTTTTTTAT
MPXV_2428_SP_2022	LCR10	[T]15	15	86	0.11797	AAGAGAATAAAAATATTTTTTTTTTTTTTTGTAAAACTTTTTTAT
MPXV_2428_SP_2022	LCR10	[T]12	12	31	0.042524	AAGAGAATAAAAATATTTTTTTTTTTTGTAAAACTTTTTTAT
MPXV_2428_SP_2022	LCR10	TTTTTA[T]9	15	2	0.00274348	AAGAGAATAAAAATATTTTTATTTTTTTTTGTAAAACTTTTTTAT
MPXV_2428_SP_2022	LCR10	TG[T]12	14	1	0.00137174	AAGAGAATAAAAATATGTTTTTTTTTTTTGTAAAACTTTTTTAT
MPXV_2428_SP_2022	LCR10	[T]11	11	1	0.00137174	AAGAGAATAAAAATATTTTTTTTTTTGTAAAACTTTTTTAT
MPXV_2428_SP_2022	LCR10	TA[T]12	14	2	0.00274348	AAGAGAATAAAAATATATTTTTTTTTTTTGTAAAACTTTTTTAT
MPXV_2428_SP_2022	LCR10	[T]16	16	3	0.00411523	AAGAGAATAAAAATATTTTTTTTTTTTTTTTGTAAAACTTTTTTAT
MPXV_2428_SP_2022	LCR10	TTTTTTN[T]7	14	1	0.00137174	AAGAGAATAAAAATATTTTTTNTTTTTTTGTAAAACTTTTTTAT
MPXV_2428_SP_2022	LCR10	A[T]13	14	1	0.00137174	AAGAGAATAAAAATAATTTTTTTTTTTTTGTAAAACTTTTTTAT
MPXV_2428_SP_2022	LCR10	[T]17	17	1	0.00137174	AAGAGAATAAAAATATTTTTTTTTTTTTTTTTGTAAAACTTTTTTAT
MPXV_2428_SP_2022	LCR10	[T]12GT	14	2	0.00274348	AAGAGAATAAAAATATTTTTTTTTTTTGTGTAAAACTTTTTTAT
MPXV_2428_SP_2022	LCR11	[A]14	14	472	0.686047	ATAAAAAAGTTTTACAAAAAAAAAAAAAATATTTTTATTCTCTT
MPXV_2428_SP_2022	LCR11	[A]12	12	20	0.0290698	ATAAAAAAGTTTTACAAAAAAAAAAAATATTTTTATTCTCTT
MPXV_2428_SP_2022	LCR11	[A]13	13	102	0.148256	ATAAAAAAGTTTTACAAAAAAAAAAAAATATTTTTATTCTCTT
MPXV_2428_SP_2022	LCR11	[A]15	15	70	0.101744	ATAAAAAAGTTTTACAAAAAAAAAAAAAAATATTTTTATTCTCTT
MPXV_2428_SP_2022	LCR11	[A]16	16	17	0.0247093	ATAAAAAAGTTTTACAAAAAAAAAAAAAAAATATTTTTATTCTCTT
MPXV_2428_SP_2022	LCR11	[A]17	17	1	0.00145349	ATAAAAAAGTTTTACAAAAAAAAAAAAAAAAATATTTTTATTCTCTT
MPXV_2428_SP_2022	LCR11	[A]10CAAA	14	1	0.00145349	ATAAAAAAGTTTTACAAAAAAAAAACAAATATTTTTATTCTCTT
MPXV_2428_SP_2022	LCR11	[A]10	10	2	0.00290698	ATAAAAAAGTTTTACAAAAAAAAAATATTTTTATTCTCTT
MPXV_2428_SP_2022	LCR11	[A]11	11	2	0.00290698	ATAAAAAAGTTTTACAAAAAAAAAAATATTTTTATTCTCTT
MPXV_2428_SP_2022	LCR11	AAAT[A]10	14	1	0.00145349	ATAAAAAAGTTTTACAAATAAAAAAAAAATATTTTTATTCTCTT
MPXV_2428_SP_2022	LCR12	[A]10	10	15	0.0238854	TGATACTTTTTCTAGAAAAAAAAAATGAATTGATGATATA
MPXV_2428_SP_2022	LCR12	[A]9	9	603	0.960191	TGATACTTTTTCTAGAAAAAAAAATGAATTGATGATATA
MPXV_2428_SP_2022	LCR12	[A]8	8	6	0.00955414	TGATACTTTTTCTAGAAAAAAAATGAATTGATGATATA
MPXV_2428_SP_2022	LCR12	AC[A]7	9	1	0.00159236	TGATACTTTTTCTAGACAAAAAAATGAATTGATGATATA
MPXV_2428_SP_2022	LCR12	C[A]8	9	1	0.00159236	TGATACTTTTTCTAGCAAAAAAAATGAATTGATGATATA
MPXV_2428_SP_2022	LCR12	[A]11	11	1	0.00159236	TGATACTTTTTCTAGAAAAAAAAAAATGAATTGATGATATA
MPXV_2428_SP_2022	LCR12	[A]7	7	1	0.00159236	TGATACTTTTTCTAGAAAAAAATGAATTGATGATATA
MPXV_2428_SP_2022	LCR13	[T]9	9	480	0.97561	GCTCCTGTAGCATACTTTTTTTTTACCTTGAGAATATCC
MPXV_2428_SP_2022	LCR13	[T]8	8	8	0.0162602	GCTCCTGTAGCATACTTTTTTTTACCTTGAGAATATCC
MPXV_2428_SP_2022	LCR13	[T]10	10	2	0.00406504	GCTCCTGTAGCATACTTTTTTTTTTACCTTGAGAATATCC
MPXV_2428_SP_2022	LCR13	TG[T]7	9	1	0.00203252	GCTCCTGTAGCATACTGTTTTTTTACCTTGAGAATATCC
MPXV_2428_SP_2022	LCR13	TA[T]7	9	1	0.00203252	GCTCCTGTAGCATACTATTTTTTTACCTTGAGAATATCC
MPXV_2428_SP_2022	LCR14	[T]9	9	512	0.944649	TTACATCTTGATATATTTTTTTTTAAAGAGGCTGGTAAC
MPXV_2428_SP_2022	LCR14	[T]8	8	12	0.0221402	TTACATCTTGATATATTTTTTTTAAAGAGGCTGGTAAC
MPXV_2428_SP_2022	LCR14	[T]10	10	14	0.0258303	TTACATCTTGATATATTTTTTTTTTAAAGAGGCTGGTAAC
MPXV_2428_SP_2022	LCR14	[T]7	7	2	0.00369004	TTACATCTTGATATATTTTTTTAAAGAGGCTGGTAAC
MPXV_2428_SP_2022	LCR14	A[T]8	9	1	0.00184502	TTACATCTTGATATAATTTTTTTTAAAGAGGCTGGTAAC
MPXV_2428_SP_2022	LCR14	[T]8G	9	1	0.00184502	TTACATCTTGATATATTTTTTTTGAAAGAGGCTGGTAAC
MPXV_2428_SP_2022	LCR15	[ATAACAATT]4[ATAATTGTT]1[ATAATAATT]1[ATAATTGTT]1	7	421	0.976798	TTGTTACAAAAGTTAATAACAATTATAACAATTATAACAATTATAACAATTATAATTGTTATAATAATTATAATTGTTATAATTATGATGATA
MPXV_2428_SP_2022	LCR15	ATAACAATTATAACAATTATAACAATA[ATAACAATT]1[ATAATTGTT]1[ATAATAATT]1[ATAATTGTT]1	7	2	0.00464037	TTGTTACAAAAGTTAATAACAATTATAACAATTATAACAATAATAACAATTATAATTGTTATAATAATTATAATTGTTATAATTATGATGATA
MPXV_2428_SP_2022	LCR15	[ATAACAATT]4[ATAATTGTT]1[ATAATAATT]1ATAATTTTT	7	1	0.00232019	TTGTTACAAAAGTTAATAACAATTATAACAATTATAACAATTATAACAATTATAATTGTTATAATAATTATAATTTTTATAATTATGATGATA
MPXV_2428_SP_2022	LCR15	[ATAACAATT]4ATATTTGTTATAATAATTATAATTGTT	7	1	0.00232019	TTGTTACAAAAGTTAATAACAATTATAACAATTATAACAATTATAACAATTATATTTGTTATAATAATTATAATTGTTATAATTATGATGATA
MPXV_2428_SP_2022	LCR15	ATAACAATTATAACAATTATAAAAATT[ATAACAATT]1[ATAATTGTT]1[ATAATAATT]1[ATAATTGTT]1	7	1	0.00232019	TTGTTACAAAAGTTAATAACAATTATAACAATTATAAAAATTATAACAATTATAATTGTTATAATAATTATAATTGTTATAATTATGATGATA
MPXV_2428_SP_2022	LCR15	ATAACAATTATAACAATTATAACAATTATAACTATT[ATAATTGTT]1[ATAATAATT]1[ATAATTGTT]1	7	1	0.00232019	TTGTTACAAAAGTTAATAACAATTATAACAATTATAACAATTATAACTATTATAATTGTTATAATAATTATAATTGTTATAATTATGATGATA
MPXV_2428_SP_2022	LCR15	[ATAACAATT]3ATAACAAGTATAATTGTTATAATAATTATAAGTGTT	7	1	0.00232019	TTGTTACAAAAGTTAATAACAATTATAACAATTATAACAATTATAACAAGTATAATTGTTATAATAATTATAAGTGTTATAATTATGATGATA
MPXV_2428_SP_2022	LCR15	ATAACAATTATAACAATTATAACAATTATCACAATT[ATAATTGTT]1[ATAATAATT]1[ATAATTGTT]1	7	1	0.00232019	TTGTTACAAAAGTTAATAACAATTATAACAATTATAACAATTATCACAATTATAATTGTTATAATAATTATAATTGTTATAATTATGATGATA
MPXV_2428_SP_2022	LCR15	ACAACAATT[ATAACAATT]3[ATAATTGTT]1[ATAATAATT]1[ATAATTGTT]1	7	1	0.00232019	TTGTTACAAAAGTTAACAACAATTATAACAATTATAACAATTATAACAATTATAATTGTTATAATAATTATAATTGTTATAATTATGATGATA
MPXV_2428_SP_2022	LCR15	ATCACAATT[ATAACAATT]3[ATAATTGTT]1[ATAATAATT]1[ATAATTGTT]1	7	1	0.00232019	TTGTTACAAAAGTTAATCACAATTATAACAATTATAACAATTATAACAATTATAATTGTTATAATAATTATAATTGTTATAATTATGATGATA
MPXV_2428_SP_2022	LCR16	[A]9	9	598	0.967638	ATTTGTGAAAATATTAAAAAAAAATACTTTTTTTATTAA
MPXV_2428_SP_2022	LCR16	[A]7TA	9	2	0.00323625	ATTTGTGAAAATATTAAAAAAATATACTTTTTTTATTAA
MPXV_2428_SP_2022	LCR16	[A]8	8	8	0.012945	ATTTGTGAAAATATTAAAAAAAATACTTTTTTTATTAA
MPXV_2428_SP_2022	LCR16	[A]10	10	6	0.00970874	ATTTGTGAAAATATTAAAAAAAAAATACTTTTTTTATTAA
MPXV_2428_SP_2022	LCR16	[A]8T	9	1	0.00161812	ATTTGTGAAAATATTAAAAAAAATTACTTTTTTTATTAA
MPXV_2428_SP_2022	LCR16	[A]5GAAA	9	1	0.00161812	ATTTGTGAAAATATTAAAAAGAAATACTTTTTTTATTAA
MPXV_2428_SP_2022	LCR16	[A]4TATTATAATTAATAATCCAGATTTTAAAACTACGTATGTGGAAGTACTCGGTTCCAGAATAGCTGATATAGATATTAAACAAGTGATACGTAAGAATATAATACAATTGTCTAATGATCCGCGAACGATATTTGTGAAAATATTAAAACAAAA	157	2	0.00323625	ATTTGTGAAAATATTAAAACAAAATACTTTTTTTATTAA
MPXV_2428_SP_2022	LCR17	[TAAC]6T	6	544	0.981949	ACTGTTATCTCTTTTTAACTAACTAACTAACTAACTAACTCTTATATACTATTAA
MPXV_2428_SP_2022	LCR17	TAACTAAG[TAAC]4T	6	1	0.00180505	ACTGTTATCTCTTTTTAACTAAGTAACTAACTAACTAACTCTTATATACTATTAA
MPXV_2428_SP_2022	LCR17	[TAAC]5TCACT	6	1	0.00180505	ACTGTTATCTCTTTTTAACTAACTAACTAACTAACTCACTCTTATATACTATTAA
MPXV_2428_SP_2022	LCR17	[TAAC]3TAGCTAACTAACT	6	1	0.00180505	ACTGTTATCTCTTTTTAACTAACTAACTAGCTAACTAACTCTTATATACTATTAA
MPXV_2428_SP_2022	LCR17	TATC[TAAC]5T	6	1	0.00180505	ACTGTTATCTCTTTTTATCTAACTAACTAACTAACTAACTCTTATATACTATTAA
MPXV_2428_SP_2022	LCR17	[TAAC]6C	6	1	0.00180505	ACTGTTATCTCTTTTTAACTAACTAACTAACTAACTAACCCTTATATACTATTAA
MPXV_2428_SP_2022	LCR17	[TAAC]4TCACTAACT	6	1	0.00180505	ACTGTTATCTCTTTTTAACTAACTAACTAACTCACTAACTCTTATATACTATTAA
MPXV_2428_SP_2022	LCR17	[TAAC]3TATCTAACTAACT	6	1	0.00180505	ACTGTTATCTCTTTTTAACTAACTAACTATCTAACTAACTCTTATATACTATTAA
MPXV_2428_SP_2022	LCR17	TGAC[TAAC]5T	6	1	0.00180505	ACTGTTATCTCTTTTTGACTAACTAACTAACTAACTAACTCTTATATACTATTAA
MPXV_2428_SP_2022	LCR17	TCAC[TAAC]5T	6	1	0.00180505	ACTGTTATCTCTTTTTCACTAACTAACTAACTAACTAACTCTTATATACTATTAA
MPXV_2428_SP_2022	LCR17	[TAAC]5CAACT	6	1	0.00180505	ACTGTTATCTCTTTTTAACTAACTAACTAACTAACCAACTCTTATATACTATTAA
MPXV_2428_SP_2022	LCR18	[AATAATT]3AATAA	3.5	605	0.975806	ATATAAATCCGTTAAAATAATTAATAATTAATAATTAATAACGAACAAGTATCAAA
MPXV_2428_SP_2022	LCR18	AATATTT[AATAATT]2AATAA	3.5	2	0.00322581	ATATAAATCCGTTAAAATATTTAATAATTAATAATTAATAACGAACAAGTATCAAA
MPXV_2428_SP_2022	LCR18	ATTAATT[AATAATT]2AATAA	3.5	1	0.0016129	ATATAAATCCGTTAAATTAATTAATAATTAATAATTAATAACGAACAAGTATCAAA
MPXV_2428_SP_2022	LCR18	[AATAATT]2AAGAATTAATAA	3.5	2	0.00322581	ATATAAATCCGTTAAAATAATTAATAATTAAGAATTAATAACGAACAAGTATCAAA
MPXV_2428_SP_2022	LCR18	[AATAATT]1AATAATGAAGAATTAATAA	3.5	1	0.0016129	ATATAAATCCGTTAAAATAATTAATAATGAAGAATTAATAACGAACAAGTATCAAA
MPXV_2428_SP_2022	LCR18	[AATAATT]1AATGATTAATAATTAATAA	3.5	1	0.0016129	ATATAAATCCGTTAAAATAATTAATGATTAATAATTAATAACGAACAAGTATCAAA
MPXV_2428_SP_2022	LCR18	[AATAATT]1AAGAATTAATAATTAATAA	3.5	1	0.0016129	ATATAAATCCGTTAAAATAATTAAGAATTAATAATTAATAACGAACAAGTATCAAA
MPXV_2428_SP_2022	LCR18	[AATAATT]1AACAATTAATAATTAATAA	3.5	1	0.0016129	ATATAAATCCGTTAAAATAATTAACAATTAATAATTAATAACGAACAAGTATCAAA
MPXV_2428_SP_2022	LCR18	[AATAATT]1AATACTTAATAATTAATAA	3.5	1	0.0016129	ATATAAATCCGTTAAAATAATTAATACTTAATAATTAATAACGAACAAGTATCAAA
MPXV_2428_SP_2022	LCR18	AATAAAT[AATAATT]2AATAA	3.5	1	0.0016129	ATATAAATCCGTTAAAATAAATAATAATTAATAATTAATAACGAACAAGTATCAAA
MPXV_2428_SP_2022	LCR18	[AATAATT]1AATAGTTAATAATTAATAA	3.5	1	0.0016129	ATATAAATCCGTTAAAATAATTAATAGTTAATAATTAATAACGAACAAGTATCAAA
MPXV_2428_SP_2022	LCR18	[AATAATT]2AATAAATAATAA	3.5	1	0.0016129	ATATAAATCCGTTAAAATAATTAATAATTAATAAATAATAACGAACAAGTATCAAA
MPXV_2428_SP_2022	LCR18	[AATAATT]1AATAAATAATAATTAATAA	3.5	1	0.0016129	ATATAAATCCGTTAAAATAATTAATAAATAATAATTAATAACGAACAAGTATCAAA
MPXV_2428_SP_2022	LCR18	[AATAATT]1AATCATTAATAATTAATAA	3.5	1	0.0016129	ATATAAATCCGTTAAAATAATTAATCATTAATAATTAATAACGAACAAGTATCAAA
MPXV_2428_SP_2022	LCR19	GATTCA[GATACA]8GAT	9.3	410	0.953488	CTTACTACTAACATGGATTCAGATACAGATACAGATACAGATACAGATACAGATACAGATACAGATACAGATGTAGAAGATATCATG
MPXV_2428_SP_2022	LCR19	GATTAA[GATACA]8GAT	9.3	1	0.00232558	CTTACTACTAACATGGATTAAGATACAGATACAGATACAGATACAGATACAGATACAGATACAGATACAGATGTAGAAGATATCATG
MPXV_2428_SP_2022	LCR19	GATTCAGATTCA[GATACA]7GAT	9.3	3	0.00697674	CTTACTACTAACATGGATTCAGATTCAGATACAGATACAGATACAGATACAGATACAGATACAGATACAGATGTAGAAGATATCATG
MPXV_2428_SP_2022	LCR19	GATTCA[GATACA]7GATCCAGAT	9.3	1	0.00232558	CTTACTACTAACATGGATTCAGATACAGATACAGATACAGATACAGATACAGATACAGATACAGATCCAGATGTAGAAGATATCATG
MPXV_2428_SP_2022	LCR19	GATTCA[GATACA]4GAT	5.3	4	0.00930233	CTTACTACTAACATGGATTCAGATACAGATACAGATACAGATACAGATGTAGAAGATATCATG
MPXV_2428_SP_2022	LCR19	GAGTCA[GATACA]8GAT	9.3	3	0.00697674	CTTACTACTAACATGGAGTCAGATACAGATACAGATACAGATACAGATACAGATACAGATACAGATACAGATGTAGAAGATATCATG
MPXV_2428_SP_2022	LCR19	GATTCA[GATACA]8GCT	9.3	2	0.00465116	CTTACTACTAACATGGATTCAGATACAGATACAGATACAGATACAGATACAGATACAGATACAGATACAGCTGTAGAAGATATCATG
MPXV_2428_SP_2022	LCR19	GATTCA[GATACA]6GAGACAGATACAGAT	9.3	1	0.00232558	CTTACTACTAACATGGATTCAGATACAGATACAGATACAGATACAGATACAGATACAGAGACAGATACAGATGTAGAAGATATCATG
MPXV_2428_SP_2022	LCR19	GATTCAGATACAGATACAGATACAGAGACA[GATACA]4GAT	9.3	1	0.00232558	CTTACTACTAACATGGATTCAGATACAGATACAGATACAGAGACAGATACAGATACAGATACAGATACAGATGTAGAAGATATCATG
MPXV_2428_SP_2022	LCR19	GATTCAGATAGA[GATACA]7GAT	9.3	1	0.00232558	CTTACTACTAACATGGATTCAGATAGAGATACAGATACAGATACAGATACAGATACAGATACAGATACAGATGTAGAAGATATCATG
MPXV_2428_SP_2022	LCR19	GATTCA[GATACA]4GTTACAGATACAGATACAGATACAGAT	9.3	1	0.00232558	CTTACTACTAACATGGATTCAGATACAGATACAGATACAGATACAGTTACAGATACAGATACAGATACAGATGTAGAAGATATCATG
MPXV_2428_SP_2022	LCR19	TATTCA[GATACA]8GAT	9.3	1	0.00232558	CTTACTACTAACATGTATTCAGATACAGATACAGATACAGATACAGATACAGATACAGATACAGATACAGATGTAGAAGATATCATG
MPXV_2428_SP_2022	LCR19	GATTCAGAGACA[GATACA]7GAT	9.3	1	0.00232558	CTTACTACTAACATGGATTCAGAGACAGATACAGATACAGATACAGATACAGATACAGATACAGATACAGATGTAGAAGATATCATG
MPXV_2428_SP_2022	LCR20	[T]9	9	685	0.943526	ACTAACAGGTTAACATTTTTTTTTAAAAATAGAAAAAAC
MPXV_2428_SP_2022	LCR20	[T]7GT	9	1	0.00137741	ACTAACAGGTTAACATTTTTTTGTAAAAATAGAAAAAAC
MPXV_2428_SP_2022	LCR20	[T]8	8	12	0.0165289	ACTAACAGGTTAACATTTTTTTTAAAAATAGAAAAAAC
MPXV_2428_SP_2022	LCR20	[T]5ACTAACAGGTTAACATTTCTTTTT	29	4	0.00550964	ACTAACAGGTTAACATTTCTTTTTAAAAATAGAAAAAAC
MPXV_2428_SP_2022	LCR20	[T]10	10	15	0.0206612	ACTAACAGGTTAACATTTTTTTTTTAAAAATAGAAAAAAC
MPXV_2428_SP_2022	LCR20	[T]8A	9	1	0.00137741	ACTAACAGGTTAACATTTTTTTTAAAAAATAGAAAAAAC
MPXV_2428_SP_2022	LCR20	[T]7	7	2	0.00275482	ACTAACAGGTTAACATTTTTTTAAAAATAGAAAAAAC
MPXV_2428_SP_2022	LCR20	[T]7AT	9	3	0.00413223	ACTAACAGGTTAACATTTTTTTATAAAAATAGAAAAAAC
MPXV_2428_SP_2022	LCR20	TTA[T]6	9	1	0.00137741	ACTAACAGGTTAACATTATTTTTTAAAAATAGAAAAAAC
MPXV_2428_SP_2022	LCR20	[T]4ATTTT	9	1	0.00137741	ACTAACAGGTTAACATTTTATTTTAAAAATAGAAAAAAC
MPXV_2428_SP_2022	LCR20	[T]11	11	1	0.00137741	ACTAACAGGTTAACATTTTTTTTTTTAAAAATAGAAAAAAC
MPXV_2428_SP_2022	LCR21	[GATGAA]4GATGA	4.5	484	0.867384	TATCTTAGTACCTATGATGAAGATGAAGATGAAGATGAAGATGATGGTCCGTATATATTTT
MPXV_2428_SP_2022	LCR21	[GATGAA]2GACGAAGATGAAGATGA	4.5	1	0.00179211	TATCTTAGTACCTATGATGAAGATGAAGACGAAGATGAAGATGATGGTCCGTATATATTTT
MPXV_2428_SP_2022	LCR21	[GATGAA]3GATAAAGATGA	4.5	1	0.00179211	TATCTTAGTACCTATGATGAAGATGAAGATGAAGATAAAGATGATGGTCCGTATATATTTT
MPXV_2428_SP_2022	LCR21	[GATGAA]2GATGACGATGAAGATGA	4.5	1	0.00179211	TATCTTAGTACCTATGATGAAGATGAAGATGACGATGAAGATGATGGTCCGTATATATTTT
MPXV_2428_SP_2022	LCR21	[GATGAA]3GAAGAAGCTGA	4.5	1	0.00179211	TATCTTAGTACCTATGATGAAGATGAAGATGAAGAAGAAGCTGATGGTCCGTATATATTTT
MPXV_2428_SP_2022	LCR21	[GATGAA]4GAGGA	4.5	12	0.0215054	TATCTTAGTACCTATGATGAAGATGAAGATGAAGATGAAGAGGATGGTCCGTATATATTTT
MPXV_2428_SP_2022	LCR21	[GATGAA]3GAAGAAGATGA	4.5	3	0.00537634	TATCTTAGTACCTATGATGAAGATGAAGATGAAGAAGAAGATGATGGTCCGTATATATTTT
MPXV_2428_SP_2022	LCR21	[GATGAA]2GAAGAAGAAGAAGAAGA	4.5	1	0.00179211	TATCTTAGTACCTATGATGAAGATGAAGAAGAAGAAGAAGAAGATGGTCCGTATATATTTT
MPXV_2428_SP_2022	LCR21	[GATGAA]4GACGA	4.5	5	0.00896057	TATCTTAGTACCTATGATGAAGATGAAGATGAAGATGAAGACGATGGTCCGTATATATTTT
MPXV_2428_SP_2022	LCR21	[GATGAA]4GATGC	4.5	8	0.0143369	TATCTTAGTACCTATGATGAAGATGAAGATGAAGATGAAGATGCTGGTCCGTATATATTTT
MPXV_2428_SP_2022	LCR21	[GATGAA]3GCTGAAGATGA	4.5	2	0.00358423	TATCTTAGTACCTATGATGAAGATGAAGATGAAGCTGAAGATGATGGTCCGTATATATTTT
MPXV_2428_SP_2022	LCR21	[GATGAA]3GATGCAGATGA	4.5	2	0.00358423	TATCTTAGTACCTATGATGAAGATGAAGATGAAGATGCAGATGATGGTCCGTATATATTTT
MPXV_2428_SP_2022	LCR21	[GATGAA]3GACGAAGATGA	4.5	1	0.00179211	TATCTTAGTACCTATGATGAAGATGAAGATGAAGACGAAGATGATGGTCCGTATATATTTT
MPXV_2428_SP_2022	LCR21	[GATGAA]3GAGGAAGAGGA	4.5	3	0.00537634	TATCTTAGTACCTATGATGAAGATGAAGATGAAGAGGAAGAGGATGGTCCGTATATATTTT
MPXV_2428_SP_2022	LCR21	[GATGAA]3GAGGAAGATGA	4.5	5	0.00896057	TATCTTAGTACCTATGATGAAGATGAAGATGAAGAGGAAGATGATGGTCCGTATATATTTT
MPXV_2428_SP_2022	LCR21	[GATGAA]4GCTGA	4.5	9	0.016129	TATCTTAGTACCTATGATGAAGATGAAGATGAAGATGAAGCTGATGGTCCGTATATATTTT
MPXV_2428_SP_2022	LCR21	[GATGAA]2GACGAAGATGAAGATGC	4.5	1	0.00179211	TATCTTAGTACCTATGATGAAGATGAAGACGAAGATGAAGATGCTGGTCCGTATATATTTT
MPXV_2428_SP_2022	LCR21	[GATGAA]4GAGGC	4.5	1	0.00179211	TATCTTAGTACCTATGATGAAGATGAAGATGAAGATGAAGAGGCTGGTCCGTATATATTTT
MPXV_2428_SP_2022	LCR21	[GATGAA]3GATGCACAGGC	4.5	1	0.00179211	TATCTTAGTACCTATGATGAAGATGAAGATGAAGATGCACAGGCTGGTCCGTATATATTTT
MPXV_2428_SP_2022	LCR21	[GATGAA]3GCTGCAGATGA	4.5	1	0.00179211	TATCTTAGTACCTATGATGAAGATGAAGATGAAGCTGCAGATGATGGTCCGTATATATTTT
MPXV_2428_SP_2022	LCR21	[GATGAA]3GCTGAAGCCGC	4.5	1	0.00179211	TATCTTAGTACCTATGATGAAGATGAAGATGAAGCTGAAGCCGCTGGTCCGTATATATTTT
MPXV_2428_SP_2022	LCR21	[GATGAA]3GATGACGATGA	4.5	1	0.00179211	TATCTTAGTACCTATGATGAAGATGAAGATGAAGATGACGATGATGGTCCGTATATATTTT
MPXV_2428_SP_2022	LCR21	[GATGAA]2GAGGAAGATGAAGCTGA	4.5	1	0.00179211	TATCTTAGTACCTATGATGAAGATGAAGAGGAAGATGAAGCTGATGGTCCGTATATATTTT
MPXV_2428_SP_2022	LCR21	[GATGAA]2GATGACGATGAAGCGGA	4.5	1	0.00179211	TATCTTAGTACCTATGATGAAGATGAAGATGACGATGAAGCGGATGGTCCGTATATATTTT
MPXV_2428_SP_2022	LCR21	[GATGAA]4CATGA	4.5	1	0.00179211	TATCTTAGTACCTATGATGAAGATGAAGATGAAGATGAACATGATGGTCCGTATATATTTT
MPXV_2428_SP_2022	LCR21	[GATGAA]3GCGGAAGCTGC	4.5	1	0.00179211	TATCTTAGTACCTATGATGAAGATGAAGATGAAGCGGAAGCTGCTGGTCCGTATATATTTT
MPXV_2428_SP_2022	LCR21	[GATGAA]4GAAGA	4.5	3	0.00537634	TATCTTAGTACCTATGATGAAGATGAAGATGAAGATGAAGAAGATGGTCCGTATATATTTT
MPXV_2428_SP_2022	LCR21	[GATGAA]3GATCAAGATGA	4.5	1	0.00179211	TATCTTAGTACCTATGATGAAGATGAAGATGAAGATCAAGATGATGGTCCGTATATATTTT
MPXV_2428_SP_2022	LCR21	[GATGAA]2GATGCAGATGACGACGA	4.5	1	0.00179211	TATCTTAGTACCTATGATGAAGATGAAGATGCAGATGACGACGATGGTCCGTATATATTTT
MPXV_2428_SP_2022	LCR21	GATGAAGATGCA[GATGAA]2GACGC	4.5	1	0.00179211	TATCTTAGTACCTATGATGAAGATGCAGATGAAGATGAAGACGCTGGTCCGTATATATTTT
MPXV_2428_SP_2022	LCR21	[GATGAA]3GATGCAGAGGA	4.5	1	0.00179211	TATCTTAGTACCTATGATGAAGATGAAGATGAAGATGCAGAGGATGGTCCGTATATATTTT
MPXV_2428_SP_2022	LCR21	[GATGAA]4GCTGC	4.5	1	0.00179211	TATCTTAGTACCTATGATGAAGATGAAGATGAAGATGAAGCTGCTGGTCCGTATATATTTT
MPXV_2428_SP_2022	LCR21	GAAGAA[GATGAA]2GCTGACGATGA	4.5	1	0.00179211	TATCTTAGTACCTATGAAGAAGATGAAGATGAAGCTGACGATGATGGTCCGTATATATTTT
MPXV_353_R_SP_2022_MiSeq	LCR4	TAGTCATAAGTTAGTT[AAGTCATAAGTTAGTT]15	16	2	1	CTTGAAATGAGTTAATAGTCATAAGTTAGTTAAGTCATAAGTTAGTTAAGTCATAAGTTAGTTAAGTCATAAGTTAGTTAAGTCATAAGTTAGTTAAGTCATAAGTTAGTTAAGTCATAAGTTAGTTAAGTCATAAGTTAGTTAAGTCATAAGTTAGTTAAGTCATAAGTTAGTTAAGTCATAAGTTAGTTAAGTCATAAGTTAGTTAAGTCATAAGTTAGTTAAGTCATAAGTTAGTTAAGTCATAAGTTAGTTAAGTCATAAGTTAGTTTATAGTCTAACACTT
MPXV_353_R_SP_2022_NovaSeq	LCR5	[T]24	24	112	0.246696	CTAGGACGGCGATTCTTTTTTTTTTTTTTTTTTTTTTTTCGAATTCACGGGGTA
MPXV_2428_SP_2022	LCR6	[CAATCTTTCT]1	1	164	1	TCTTTTCTAGATCGGCAATCTTTCTCAACATTTCATCCCC
MPXV_2428_SP_2022	LCR7	[ATC]8TTCATCATCATCATCATCTATGATATCATCATC	19	1	0.0023753	AGGTTTTGGATTATAATCATCATCATCATCATCATCATCTTCATCATCATCATCATCTATGATATCATCATCTTCGATATTTATTTT
MPXV_2428_SP_2022	LCR7	[ATC]14TATGATATCATCATC	19	374	0.888361	AGGTTTTGGATTATAATCATCATCATCATCATCATCATCATCATCATCATCATCATCTATGATATCATCATCTTCGATATTTATTTT
MPXV_2428_SP_2022	LCR7	[ATC]13TATGATATCATCATC	18	21	0.0498812	AGGTTTTGGATTATAATCATCATCATCATCATCATCATCATCATCATCATCATCTATGATATCATCATCTTCGATATTTATTTT
MPXV_2428_SP_2022	LCR7	[ATC]15TATGATATCATCATC	20	5	0.0118765	AGGTTTTGGATTATAATCATCATCATCATCATCATCATCATCATCATCATCATCATCATCTATGATATCATCATCTTCGATATTTATTTT
MPXV_2428_SP_2022	LCR7	TTC[ATC]13TATGATATCATCATC	19	1	0.0023753	AGGTTTTGGATTATATTCATCATCATCATCATCATCATCATCATCATCATCATCATCTATGATATCATCATCTTCGATATTTATTTT
MPXV_2428_SP_2022	LCR7	[ATC]12TTCATCTATGATACCATCATC	19	1	0.0023753	AGGTTTTGGATTATAATCATCATCATCATCATCATCATCATCATCATCATCTTCATCTATGATACCATCATCTTCGATATTTATTTT
MPXV_2428_SP_2022	LCR7	[ATC]14AATGATATCATCATC	19	1	0.0023753	AGGTTTTGGATTATAATCATCATCATCATCATCATCATCATCATCATCATCATCATCAATGATATCATCATCTTCGATATTTATTTT
MPXV_2428_SP_2022	LCR7	[ATC]8CTCATCATCATCATCATCTATGATATCATCATC	19	1	0.0023753	AGGTTTTGGATTATAATCATCATCATCATCATCATCATCCTCATCATCATCATCATCTATGATATCATCATCTTCGATATTTATTTT
MPXV_2428_SP_2022	LCR7	AACATCATCATCAAC[ATC]9TAAGATATCATCATC	19	1	0.0023753	AGGTTTTGGATTATAAACATCATCATCAACATCATCATCATCATCATCATCATCATCTAAGATATCATCATCTTCGATATTTATTTT
MPXV_2428_SP_2022	LCR7	[ATC]13AACTATGATATCATCATC	19	1	0.0023753	AGGTTTTGGATTATAATCATCATCATCATCATCATCATCATCATCATCATCATCAACTATGATATCATCATCTTCGATATTTATTTT
MPXV_2428_SP_2022	LCR7	ATAATCATCCTC[ATC]10TATGATATCATCATC	19	1	0.0023753	AGGTTTTGGATTATAATAATCATCCTCATCATCATCATCATCATCATCATCATCATCTATGATATCATCATCTTCGATATTTATTTT
MPXV_2428_SP_2022	LCR7	ATCATCATA[ATC]11TATGATATCATCATC	19	2	0.00475059	AGGTTTTGGATTATAATCATCATAATCATCATCATCATCATCATCATCATCATCATCTATGATATCATCATCTTCGATATTTATTTT
MPXV_2428_SP_2022	LCR7	ATCATCATCAGC[ATC]10TATGATATCATCATC	19	1	0.0023753	AGGTTTTGGATTATAATCATCATCAGCATCATCATCATCATCATCATCATCATCATCTATGATATCATCATCTTCGATATTTATTTT
MPXV_2428_SP_2022	LCR7	CTC[ATC]13TATGATATCATCATC	19	1	0.0023753	AGGTTTTGGATTATACTCATCATCATCATCATCATCATCATCATCATCATCATCATCTATGATATCATCATCTTCGATATTTATTTT
MPXV_2428_SP_2022	LCR7	[ATC]10AGCATCATCATCTATGATATCATCATC	19	1	0.0023753	AGGTTTTGGATTATAATCATCATCATCATCATCATCATCATCATCAGCATCATCATCTATGATATCATCATCTTCGATATTTATTTT
MPXV_2428_SP_2022	LCR7	ATCATA[ATC]12TATGATATCATCATC	19	2	0.00475059	AGGTTTTGGATTATAATCATAATCATCATCATCATCATCATCATCATCATCATCATCTATGATATCATCATCTTCGATATTTATTTT
MPXV_2428_SP_2022	LCR7	ATT[ATC]13TATGATATCATCATC	19	2	0.00475059	AGGTTTTGGATTATAATTATCATCATCATCATCATCATCATCATCATCATCATCATCTATGATATCATCATCTTCGATATTTATTTT
MPXV_2428_SP_2022	LCR7	[ATC]13ATATATGATATCATCATC	19	1	0.0023753	AGGTTTTGGATTATAATCATCATCATCATCATCATCATCATCATCATCATCATCATATATGATATCATCATCTTCGATATTTATTTT
MPXV_2428_SP_2022	LCR7	[ATC]11TTCATCATCTATGATATCATCATC	19	1	0.0023753	AGGTTTTGGATTATAATCATCATCATCATCATCATCATCATCATCATCTTCATCATCTATGATATCATCATCTTCGATATTTATTTT
MPXV_2428_SP_2022	LCR7	ATCATCATCATCATG[ATC]9TATGATATCATCATC	19	1	0.0023753	AGGTTTTGGATTATAATCATCATCATCATGATCATCATCATCATCATCATCATCATCTATGATATCATCATCTTCGATATTTATTTT
MPXV_2428_SP_2022	LCR7	[ATC]7ACCATCATCATCATCATCATCTATGATATCATCATC	19	1	0.0023753	AGGTTTTGGATTATAATCATCATCATCATCATCATCACCATCATCATCATCATCATCTATGATATCATCATCTTCGATATTTATTTT
MPXV_2428_SP_2022	LCR8	[ATATTTT]1ATTTT[ATATTTT]3ATTTT[ATATTTT]2ATTTT[ATATTTT]1	7	480	0.97561	TGAGTATTGGATTGTATATTTTATTTTATATTTTATATTTTATATTTTATTTTATATTTTATATTTTATTTTATATTTTGTAGTAAGAATAGAA
MPXV_2428_SP_2022	LCR8	ATATTTTATTTTATATTTTATATTTTATATGTTATTTT[ATATTTT]2ATTTT[ATATTTT]1	7.5	1	0.00203252	TGAGTATTGGATTGTATATTTTATTTTATATTTTATATTTTATATGTTATTTTATATTTTATATTTTATTTTATATTTTGTAGTAAGAATAGAA
MPXV_2428_SP_2022	LCR8	[ATATTTT]1ATTTT[ATATTTT]3ATTTTTTATTTTATATTTTATTTTATATTTT	7.5	2	0.00406504	TGAGTATTGGATTGTATATTTTATTTTATATTTTATATTTTATATTTTATTTTTTATTTTATATTTTATTTTATATTTTGTAGTAAGAATAGAA
MPXV_2428_SP_2022	LCR8	ATATTTTGTTTT[ATATTTT]3ATTTT[ATATTTT]2ATTTT[ATATTTT]1	7.5	1	0.00203252	TGAGTATTGGATTGTATATTTTGTTTTATATTTTATATTTTATATTTTATTTTATATTTTATATTTTATTTTATATTTTGTAGTAAGAATAGAA
MPXV_2428_SP_2022	LCR8	ATATTTTATTTTATATTGTATATTTTATATTTTATTTTATATGTT[ATATTTT]1ATTTT[ATATTTT]1	8.3	1	0.00203252	TGAGTATTGGATTGTATATTTTATTTTATATTGTATATTTTATATTTTATTTTATATGTTATATTTTATTTTATATTTTGTAGTAAGAATAGAA
MPXV_2428_SP_2022	LCR8	ATATTTTATTTTATATTTTATATTTTATAGTTTATTTT[ATATTTT]2ATTTT[ATATTTT]1	7.5	1	0.00203252	TGAGTATTGGATTGTATATTTTATTTTATATTTTATATTTTATAGTTTATTTTATATTTTATATTTTATTTTATATTTTGTAGTAAGAATAGAA
MPXV_2428_SP_2022	LCR8	ATATTTTATTTTGTATTTT[ATATTTT]2ATTTT[ATATTTT]2ATTTT[ATATTTT]1	7	1	0.00203252	TGAGTATTGGATTGTATATTTTATTTTGTATTTTATATTTTATATTTTATTTTATATTTTATATTTTATTTTATATTTTGTAGTAAGAATAGAA
MPXV_2428_SP_2022	LCR8	[ATATTTT]1ATTTT[ATATTTT]3ATTTT[ATATTTT]1AAAATTTATTTTATATTTT	7.5	1	0.00203252	TGAGTATTGGATTGTATATTTTATTTTATATTTTATATTTTATATTTTATTTTATATTTTAAAATTTATTTTATATTTTGTAGTAAGAATAGAA
MPXV_2428_SP_2022	LCR8	ATATTTTATTTTATATTTTATATTTTATGTTTTATTTT[ATATTTT]2ATTTT[ATATTTT]1	7.5	1	0.00203252	TGAGTATTGGATTGTATATTTTATTTTATATTTTATATTTTATGTTTTATTTTATATTTTATATTTTATTTTATATTTTGTAGTAAGAATAGAA
MPXV_2428_SP_2022	LCR8	[ATATTTT]1ATTTT[ATATTTT]3ATTTT[ATATTTT]2ATCTTATATTTT	7.5	1	0.00203252	TGAGTATTGGATTGTATATTTTATTTTATATTTTATATTTTATATTTTATTTTATATTTTATATTTTATCTTATATTTTGTAGTAAGAATAGAA
MPXV_2428_SP_2022	LCR8	[ATATTTT]1ATTTT[ATATTTT]3ATTTT[ATATTTT]2ATTTTATATTTG	7	1	0.00203252	TGAGTATTGGATTGTATATTTTATTTTATATTTTATATTTTATATTTTATTTTATATTTTATATTTTATTTTATATTTGGTAGTAAGAATAGAA
MPXV_2428_SP_2022	LCR8	ATATTTTATTTTAGATTTT[ATATTTT]2ATTTT[ATATTTT]2ATTTT[ATATTTT]1	7	1	0.00203252	TGAGTATTGGATTGTATATTTTATTTTAGATTTTATATTTTATATTTTATTTTATATTTTATATTTTATTTTATATTTTGTAGTAAGAATAGAA
MPXV_2428_SP_2022	LCR9	TATGAAGGATATGAT[GATATGATG]5GATATGAT	5	434	0.947598	TAATTTTTTTTATAGTATGAAGGATATGATGGATATGATGATATGATGGATATGATGGATATGATGGATATGATGGATATGATAAAAAAATATAATTG
MPXV_2428_SP_2022	LCR9	TATGACGGATATGAT[GATATGATG]5GATATGAT	5.7	1	0.00218341	TAATTTTTTTTATAGTATGACGGATATGATGGATATGATGATATGATGGATATGATGGATATGATGGATATGATGGATATGATAAAAAAATATAATTG
MPXV_2428_SP_2022	LCR9	TATGAATGATATGAT[GATATGATG]5GATATGAT	5.7	2	0.00436681	TAATTTTTTTTATAGTATGAATGATATGATGGATATGATGATATGATGGATATGATGGATATGATGGATATGATGGATATGATAAAAAAATATAATTG
MPXV_2428_SP_2022	LCR9	TATGAAGGATATGAT[GATATGATG]4TATATGATGGATATGAT	5.8	1	0.00218341	TAATTTTTTTTATAGTATGAAGGATATGATGGATATGATGATATGATGGATATGATGGATATGATGTATATGATGGATATGATAAAAAAATATAATTG
MPXV_2428_SP_2022	LCR9	TATGAAGGATATGAT[GATATGATG]2AATATGATGGATATGATGGATATGATGGATATGAT	5.8	1	0.00218341	TAATTTTTTTTATAGTATGAAGGATATGATGGATATGATGATATGATGAATATGATGGATATGATGGATATGATGGATATGATAAAAAAATATAATTG
MPXV_2428_SP_2022	LCR9	TATGAAGGATATGAT[GATATGATG]4GATAAGATGGATATGAT	5.8	1	0.00218341	TAATTTTTTTTATAGTATGAAGGATATGATGGATATGATGATATGATGGATATGATGGATATGATGGATAAGATGGATATGATAAAAAAATATAATTG
MPXV_2428_SP_2022	LCR9	TATGTAGGATATGAT[GATATGATG]5GATATGAT	5.7	1	0.00218341	TAATTTTTTTTATAGTATGTAGGATATGATGGATATGATGATATGATGGATATGATGGATATGATGGATATGATGGATATGATAAAAAAATATAATTG
MPXV_2428_SP_2022	LCR9	TATGAAGGATATGATGGATATGATTATATGATGGATATGAT[GATATGATG]2GATATGAT	5.6	1	0.00218341	TAATTTTTTTTATAGTATGAAGGATATGATGGATATGATTATATGATGGATATGATGGATATGATGGATATGATGGATATGATAAAAAAATATAATTG
MPXV_2428_SP_2022	LCR9	TATGAAGGATATGATGGATATGATGACATGATGGATATGAT[GATATGATG]2GATATGAT	5.6	2	0.00436681	TAATTTTTTTTATAGTATGAAGGATATGATGGATATGATGACATGATGGATATGATGGATATGATGGATATGATGGATATGATAAAAAAATATAATTG
MPXV_2428_SP_2022	LCR9	TATGAAGGATATGATGGATCTGATGATATGAT[GATATGATG]3GATATGAT	5.6	1	0.00218341	TAATTTTTTTTATAGTATGAAGGATATGATGGATCTGATGATATGATGGATATGATGGATATGATGGATATGATGGATATGATAAAAAAATATAATTG
MPXV_2428_SP_2022	LCR9	TATGAAGGATATGATTGATATGAT[GATATGATG]3GATATGAT	5.7	1	0.00218341	TAATTTTTTTTATAGTATGAAGGATATGATTGATATGATGATATGATGGATATGATGGATATGATGGATATGATGGATATGATAAAAAAATATAATTG
MPXV_2428_SP_2022	LCR9	TATGAAGGATATGAT[GATATGATG]2GAGATGATGGATATGATGGATATGATGGATATGAT	5.8	1	0.00218341	TAATTTTTTTTATAGTATGAAGGATATGATGGATATGATGATATGATGGAGATGATGGATATGATGGATATGATGGATATGATAAAAAAATATAATTG
MPXV_2428_SP_2022	LCR9	TATGAAGGATATGAT[GATATGATG]5GATAGGAT	5.8	1	0.00218341	TAATTTTTTTTATAGTATGAAGGATATGATGGATATGATGATATGATGGATATGATGGATATGATGGATATGATGGATAGGATAAAAAAATATAATTG
MPXV_2428_SP_2022	LCR9	TATGAAGGATATGATGGATATGATGATATGCTGGATCTGATGGATATGAT[GATATGATG]1GATATGAT	5.6	1	0.00218341	TAATTTTTTTTATAGTATGAAGGATATGATGGATATGATGATATGCTGGATCTGATGGATATGATGGATATGATGGATATGATAAAAAAATATAATTG
MPXV_2428_SP_2022	LCR9	TATGAAGGATATGAT[GATATGATG]2GATATGATTGATATGATGGATATGATGGATATGAT	5	1	0.00218341	TAATTTTTTTTATAGTATGAAGGATATGATGGATATGATGATATGATGGATATGATTGATATGATGGATATGATGGATATGATAAAAAAATATAATTG
MPXV_2428_SP_2022	LCR9	TATGAAGGATATGAT[GATATGATG]3GATAGGATGGATATGATGGATATGAT	5.8	1	0.00218341	TAATTTTTTTTATAGTATGAAGGATATGATGGATATGATGATATGATGGATATGATGGATAGGATGGATATGATGGATATGATAAAAAAATATAATTG
MPXV_2428_SP_2022	LCR9	TATGCAGGATATGAT[GATATGATG]5GATATGAT	5.7	1	0.00218341	TAATTTTTTTTATAGTATGCAGGATATGATGGATATGATGATATGATGGATATGATGGATATGATGGATATGATGGATATGATAAAAAAATATAATTG
MPXV_2428_SP_2022	LCR9	TATGAAGGATATGATGGATATGATGATATGTTGGATATGAT[GATATGATG]2GATATGAT	5.6	1	0.00218341	TAATTTTTTTTATAGTATGAAGGATATGATGGATATGATGATATGTTGGATATGATGGATATGATGGATATGATGGATATGATAAAAAAATATAATTG
MPXV_2428_SP_2022	LCR9	TATGAAGGATATGAT[GATATGATG]2GATATGAGGGATATGATGGATATGATGGATATGAT	5.8	1	0.00218341	TAATTTTTTTTATAGTATGAAGGATATGATGGATATGATGATATGATGGATATGAGGGATATGATGGATATGATGGATATGATAAAAAAATATAATTG
MPXV_2428_SP_2022	LCR9	TATGAAGGATATGATGGATATGATGCTATGATGGATATGAT[GATATGATG]2GATATGAT	5.6	1	0.00218341	TAATTTTTTTTATAGTATGAAGGATATGATGGATATGATGCTATGATGGATATGATGGATATGATGGATATGATGGATATGATAAAAAAATATAATTG
MPXV_2428_SP_2022	LCR9	TATGAAGGATATGAT[GATATGATG]5GATATNAT	5.8	1	0.00218341	TAATTTTTTTTATAGTATGAAGGATATGATGGATATGATGATATGATGGATATGATGGATATGATGGATATGATGGATATNATAAAAAAATATAATTG
MPXV_2428_SP_2022	LCR9	TATGAAGGATATGATGGATATGACGATATGAT[GATATGATG]3GATATGAT	5.6	1	0.00218341	TAATTTTTTTTATAGTATGAAGGATATGATGGATATGACGATATGATGGATATGATGGATATGATGGATATGATGGATATGATAAAAAAATATAATTG
MPXV_2428_SP_2022	LCR9	TATGAAGGATATGATGGAGATGATGATATGAT[GATATGATG]3GATATGAT	5.6	1	0.00218341	TAATTTTTTTTATAGTATGAAGGATATGATGGAGATGATGATATGATGGATATGATGGATATGATGGATATGATGGATATGATAAAAAAATATAATTG
MPXV_2434_SP_2022	LCR10	[T]15	15	10	0.169492	AAGAGAATAAAAATATTTTTTTTTTTTTTTGTAAAACTTTTTTAT
MPXV_2434_SP_2022	LCR10	[T]14	14	45	0.762712	AAGAGAATAAAAATATTTTTTTTTTTTTTGTAAAACTTTTTTAT
MPXV_2434_SP_2022	LCR10	[T]13	13	4	0.0677966	AAGAGAATAAAAATATTTTTTTTTTTTTGTAAAACTTTTTTAT
MPXV_2434_SP_2022	LCR11	[A]14	14	47	0.661972	ATAAAAAAGTTTTACAAAAAAAAAAAAAATATTTTTATTCTCTT
MPXV_2434_SP_2022	LCR11	[A]13	13	11	0.15493	ATAAAAAAGTTTTACAAAAAAAAAAAAATATTTTTATTCTCTT
MPXV_2434_SP_2022	LCR11	[A]12	12	2	0.028169	ATAAAAAAGTTTTACAAAAAAAAAAAATATTTTTATTCTCTT
MPXV_2434_SP_2022	LCR11	AAAAG[A]9	14	1	0.0140845	ATAAAAAAGTTTTACAAAAGAAAAAAAAATATTTTTATTCTCTT
MPXV_2434_SP_2022	LCR11	[A]15	15	10	0.140845	ATAAAAAAGTTTTACAAAAAAAAAAAAAAATATTTTTATTCTCTT
MPXV_2434_SP_2022	LCR12	[A]10	10	2	0.03125	TGATACTTTTTCTAGAAAAAAAAAATGAATTGATGATATA
MPXV_2434_SP_2022	LCR12	[A]9	9	62	0.96875	TGATACTTTTTCTAGAAAAAAAAATGAATTGATGATATA
MPXV_2434_SP_2022	LCR13	[T]9	9	47	0.94	GCTCCTGTAGCATACTTTTTTTTTACCTTGAGAATATCC
MPXV_2434_SP_2022	LCR13	[T]10	10	2	0.04	GCTCCTGTAGCATACTTTTTTTTTTACCTTGAGAATATCC
MPXV_2434_SP_2022	LCR13	[T]7GT	9	1	0.02	GCTCCTGTAGCATACTTTTTTTGTACCTTGAGAATATCC
MPXV_2434_SP_2022	LCR14	[T]9	9	55	1	TTACATCTTGATATATTTTTTTTTAAAGAGGCTGGTAAC
MPXV_2434_SP_2022	LCR15	[ATAACAATT]4[ATAATTGTT]1[ATAATAATT]1[ATAATTGTT]1	7	43	0.977273	TTGTTACAAAAGTTAATAACAATTATAACAATTATAACAATTATAACAATTATAATTGTTATAATAATTATAATTGTTATAATTATGATGATA
MPXV_2434_SP_2022	LCR15	ATAACAATTATAACAATTATAACAATTATAAAAATT[ATAATTGTT]1[ATAATAATT]1[ATAATTGTT]1	7	1	0.0227273	TTGTTACAAAAGTTAATAACAATTATAACAATTATAACAATTATAAAAATTATAATTGTTATAATAATTATAATTGTTATAATTATGATGATA
MPXV_2434_SP_2022	LCR16	[A]9	9	43	0.977273	ATTTGTGAAAATATTAAAAAAAAATACTTTTTTTATTAA
MPXV_2434_SP_2022	LCR16	[A]7TA	9	1	0.0227273	ATTTGTGAAAATATTAAAAAAATATACTTTTTTTATTAA
MPXV_2434_SP_2022	LCR17	[TAAC]6T	6	26	0.962963	ACTGTTATCTCTTTTTAACTAACTAACTAACTAACTAACTCTTATATACTATTAA
MPXV_2434_SP_2022	LCR17	[TAAC]5TCACT	6	1	0.037037	ACTGTTATCTCTTTTTAACTAACTAACTAACTAACTCACTCTTATATACTATTAA
MPXV_2434_SP_2022	LCR18	[AATAATT]3AATAA	3.5	92	0.989247	ATATAAATCCGTTAAAATAATTAATAATTAATAATTAATAACGAACAAGTATCAAA
MPXV_2434_SP_2022	LCR18	[AATAATT]2AATAA	2.5	1	0.0107527	ATATAAATCCGTTAAAATAATTAATAATTAATAACGAACAAGTATCAAA
MPXV_2434_SP_2022	LCR19	GATTCA[GATACA]8GAT	9.3	34	1	CTTACTACTAACATGGATTCAGATACAGATACAGATACAGATACAGATACAGATACAGATACAGATACAGATGTAGAAGATATCATG
MPXV_2434_SP_2022	LCR20	[T]9	9	55	0.932203	ACTAACAGGTTAACATTTTTTTTTAAAAATAGAAAAAAC
MPXV_2434_SP_2022	LCR20	[T]8	8	2	0.0338983	ACTAACAGGTTAACATTTTTTTTAAAAATAGAAAAAAC
MPXV_2434_SP_2022	LCR20	[T]10	10	2	0.0338983	ACTAACAGGTTAACATTTTTTTTTTAAAAATAGAAAAAAC
MPXV_2434_SP_2022	LCR21	[GATGAA]4GATGA	4.5	40	0.952381	TATCTTAGTACCTATGATGAAGATGAAGATGAAGATGAAGATGATGGTCCGTATATATTTT
MPXV_2434_SP_2022	LCR21	[GATGAA]4GAGGA	4.5	1	0.0238095	TATCTTAGTACCTATGATGAAGATGAAGATGAAGATGAAGAGGATGGTCCGTATATATTTT
MPXV_2434_SP_2022	LCR21	[GATGAA]2GATGCAGAGGAAGCTGA	4.5	1	0.0238095	TATCTTAGTACCTATGATGAAGATGAAGATGCAGAGGAAGCTGATGGTCCGTATATATTTT
MPXV_698_SP_2022	LCR4	TAGTCATAAGTTAGTT[AAGTCATAAGTTAGTT]3AAGTGATAAGTTAGTTAAGTCATAAGTTAGTTAAGTCATAAGTTAGTT	7	2	0.666667	CTTGAAATGAGTTAATAGTCATAAGTTAGTTAAGTCATAAGTTAGTTAAGTCATAAGTTAGTTAAGTCATAAGTTAGTTAAGTGATAAGTTAGTTAAGTCATAAGTTAGTTAAGTCATAAGTTAGTTTATAGTCTAACACTT
MPXV_2434_SP_2022	LCR6	[CAATCTTTCT]1	1	20	1	TCTTTTCTAGATCGGCAATCTTTCTCAACATTTCATCCCC
MPXV_2434_SP_2022	LCR7	[ATC]13TATGATATCATCATC	18	45	0.865385	AGGTTTTGGATTATAATCATCATCATCATCATCATCATCATCATCATCATCATCTATGATATCATCATCTTCGATATTTATTTT
MPXV_2434_SP_2022	LCR7	[ATC]12TATGATATCATCATC	17	4	0.0769231	AGGTTTTGGATTATAATCATCATCATCATCATCATCATCATCATCATCATCTATGATATCATCATCTTCGATATTTATTTT
MPXV_2434_SP_2022	LCR7	[ATC]13TTTGATATCATCATC	18	2	0.0384615	AGGTTTTGGATTATAATCATCATCATCATCATCATCATCATCATCATCATCATCTTTGATATCATCATCTTCGATATTTATTTT
MPXV_2434_SP_2022	LCR7	[ATC]10ATGATCATCTATGATATCATCATC	18	1	0.0192308	AGGTTTTGGATTATAATCATCATCATCATCATCATCATCATCATCATGATCATCTATGATATCATCATCTTCGATATTTATTTT
MPXV_2434_SP_2022	LCR8	[ATATTTT]1ATTTT[ATATTTT]3ATTTT[ATATTTT]2ATTTT[ATATTTT]1	7	41	1	TGAGTATTGGATTGTATATTTTATTTTATATTTTATATTTTATATTTTATTTTATATTTTATATTTTATTTTATATTTTGTAGTAAGAATAGAA
MPXV_2434_SP_2022	LCR9	TATGAAGGATATGAT[GATATGATG]5GATATGAT	5	38	0.904762	TAATTTTTTTTATAGTATGAAGGATATGATGGATATGATGATATGATGGATATGATGGATATGATGGATATGATGGATATGATAAAAAAATATAATTG
MPXV_2434_SP_2022	LCR9	TATGAAGGATATGAT[GATATGATG]5TATATGAT	5.8	1	0.0238095	TAATTTTTTTTATAGTATGAAGGATATGATGGATATGATGATATGATGGATATGATGGATATGATGGATATGATGTATATGATAAAAAAATATAATTG
MPXV_2434_SP_2022	LCR9	TATGAAGGATATGATCGATATGAT[GATATGATG]3GATATGAT	5.7	2	0.047619	TAATTTTTTTTATAGTATGAAGGATATGATCGATATGATGATATGATGGATATGATGGATATGATGGATATGATGGATATGATAAAAAAATATAATTG
MPXV_2434_SP_2022	LCR9	TATGCAGGATATGAT[GATATGATG]5GATATGAT	5.7	1	0.0238095	TAATTTTTTTTATAGTATGCAGGATATGATGGATATGATGATATGATGGATATGATGGATATGATGGATATGATGGATATGATAAAAAAATATAATTG
MPXV_2437_SP_2022	LCR10	[T]14	14	9	0.692308	AAGAGAATAAAAATATTTTTTTTTTTTTTGTAAAACTTTTTTAT
MPXV_2437_SP_2022	LCR10	[T]13	13	1	0.0769231	AAGAGAATAAAAATATTTTTTTTTTTTTGTAAAACTTTTTTAT
MPXV_2437_SP_2022	LCR10	[T]12	12	1	0.0769231	AAGAGAATAAAAATATTTTTTTTTTTTGTAAAACTTTTTTAT
MPXV_2437_SP_2022	LCR10	[T]15	15	2	0.153846	AAGAGAATAAAAATATTTTTTTTTTTTTTTGTAAAACTTTTTTAT
MPXV_2437_SP_2022	LCR11	[A]14	14	16	1	ATAAAAAAGTTTTACAAAAAAAAAAAAAATATTTTTATTCTCTT
MPXV_2437_SP_2022	LCR12	[A]9	9	24	1	TGATACTTTTTCTAGAAAAAAAAATGAATTGATGATATA
MPXV_2437_SP_2022	LCR13	[T]9	9	21	0.954545	GCTCCTGTAGCATACTTTTTTTTTACCTTGAGAATATCC
MPXV_2437_SP_2022	LCR13	[T]8G	9	1	0.0454545	GCTCCTGTAGCATACTTTTTTTTGACCTTGAGAATATCC
MPXV_2437_SP_2022	LCR14	[T]8	8	2	0.08	TTACATCTTGATATATTTTTTTTAAAGAGGCTGGTAAC
MPXV_2437_SP_2022	LCR14	[T]9	9	23	0.92	TTACATCTTGATATATTTTTTTTTAAAGAGGCTGGTAAC
MPXV_2437_SP_2022	LCR15	[ATAACAATT]4[ATAATTGTT]1[ATAATAATT]1[ATAATTGTT]1	7	13	1	TTGTTACAAAAGTTAATAACAATTATAACAATTATAACAATTATAACAATTATAATTGTTATAATAATTATAATTGTTATAATTATGATGATA
MPXV_2437_SP_2022	LCR16	[A]9	9	28	1	ATTTGTGAAAATATTAAAAAAAAATACTTTTTTTATTAA
MPXV_2437_SP_2022	LCR17	[TAAC]6T	6	12	1	ACTGTTATCTCTTTTTAACTAACTAACTAACTAACTAACTCTTATATACTATTAA
MPXV_2437_SP_2022	LCR18	[AATAATT]3AATAA	3.5	16	1	ATATAAATCCGTTAAAATAATTAATAATTAATAATTAATAACGAACAAGTATCAAA
MPXV_2437_SP_2022	LCR19	GATTCA[GATACA]8GAT	9.3	14	0.933333	CTTACTACTAACATGGATTCAGATACAGATACAGATACAGATACAGATACAGATACAGATACAGATACAGATGTAGAAGATATCATG
MPXV_2437_SP_2022	LCR19	GATTCA[GATACA]4GACACAGATACAGATACAGATACAGAT	9.3	1	0.0666667	CTTACTACTAACATGGATTCAGATACAGATACAGATACAGATACAGACACAGATACAGATACAGATACAGATGTAGAAGATATCATG
MPXV_2437_SP_2022	LCR20	[T]9	9	26	1	ACTAACAGGTTAACATTTTTTTTTAAAAATAGAAAAAAC
MPXV_2437_SP_2022	LCR21	[GATGAA]4GATGA	4.5	26	0.928571	TATCTTAGTACCTATGATGAAGATGAAGATGAAGATGAAGATGATGGTCCGTATATATTTT
MPXV_2437_SP_2022	LCR21	[GATGAA]4GCTGA	4.5	1	0.0357143	TATCTTAGTACCTATGATGAAGATGAAGATGAAGATGAAGCTGATGGTCCGTATATATTTT
MPXV_2437_SP_2022	LCR21	[GATGAA]4GAGGA	4.5	1	0.0357143	TATCTTAGTACCTATGATGAAGATGAAGATGAAGATGAAGAGGATGGTCCGTATATATTTT
MPXV_2437_SP_2022	LCR6	[CAATCTTTCT]1	1	11	1	TCTTTTCTAGATCGGCAATCTTTCTCAACATTTCATCCCC
MPXV_2437_SP_2022	LCR7	[ATC]14TATGATATCATCATC	19	23	0.92	AGGTTTTGGATTATAATCATCATCATCATCATCATCATCATCATCATCATCATCATCTATGATATCATCATCTTCGATATTTATTTT
MPXV_2437_SP_2022	LCR7	[ATC]13TATGATATCATCATC	18	2	0.08	AGGTTTTGGATTATAATCATCATCATCATCATCATCATCATCATCATCATCATCTATGATATCATCATCTTCGATATTTATTTT
MPXV_2437_SP_2022	LCR8	[ATATTTT]1ATTTT[ATATTTT]3ATTTT[ATATTTT]2ATTTT[ATATTTT]1	7	11	1	TGAGTATTGGATTGTATATTTTATTTTATATTTTATATTTTATATTTTATTTTATATTTTATATTTTATTTTATATTTTGTAGTAAGAATAGAA
MPXV_2437_SP_2022	LCR9	TATGAAGGATATGAT[GATATGATG]5GATATGAT	5	12	1	TAATTTTTTTTATAGTATGAAGGATATGATGGATATGATGATATGATGGATATGATGGATATGATGGATATGATGGATATGATAAAAAAATATAATTG
MPXV_345_R_SP_2022	LCR10	[T]14	14	87	0.828571	AAGAGAATAAAAATATTTTTTTTTTTTTTGTAAAACTTTTTTAT
MPXV_345_R_SP_2022	LCR10	[T]15	15	11	0.104762	AAGAGAATAAAAATATTTTTTTTTTTTTTTGTAAAACTTTTTTAT
MPXV_345_R_SP_2022	LCR10	[T]12	12	1	0.00952381	AAGAGAATAAAAATATTTTTTTTTTTTGTAAAACTTTTTTAT
MPXV_345_R_SP_2022	LCR10	[T]13	13	6	0.0571429	AAGAGAATAAAAATATTTTTTTTTTTTTGTAAAACTTTTTTAT
MPXV_345_R_SP_2022	LCR11	[A]14	14	90	0.782609	ATAAAAAAGTTTTACAAAAAAAAAAAAAATATTTTTATTCTCTT
MPXV_345_R_SP_2022	LCR11	[A]13	13	8	0.0695652	ATAAAAAAGTTTTACAAAAAAAAAAAAATATTTTTATTCTCTT
MPXV_345_R_SP_2022	LCR11	[A]15	15	15	0.130435	ATAAAAAAGTTTTACAAAAAAAAAAAAAAATATTTTTATTCTCTT
MPXV_345_R_SP_2022	LCR11	[A]12	12	2	0.0173913	ATAAAAAAGTTTTACAAAAAAAAAAAATATTTTTATTCTCTT
MPXV_345_R_SP_2022	LCR12	[A]9	9	103	0.990385	TGATACTTTTTCTAGAAAAAAAAATGAATTGATGATATA
MPXV_345_R_SP_2022	LCR12	[A]10	10	1	0.00961538	TGATACTTTTTCTAGAAAAAAAAAATGAATTGATGATATA
MPXV_345_R_SP_2022	LCR13	[T]9	9	88	0.988764	GCTCCTGTAGCATACTTTTTTTTTACCTTGAGAATATCC
MPXV_345_R_SP_2022	LCR13	[T]8	8	1	0.011236	GCTCCTGTAGCATACTTTTTTTTACCTTGAGAATATCC
MPXV_345_R_SP_2022	LCR14	[T]9	9	55	0.887097	TTACATCTTGATATATTTTTTTTTAAAGAGGCTGGTAAC
MPXV_345_R_SP_2022	LCR14	[T]10	10	2	0.0322581	TTACATCTTGATATATTTTTTTTTTAAAGAGGCTGGTAAC
MPXV_345_R_SP_2022	LCR14	[T]8	8	5	0.0806452	TTACATCTTGATATATTTTTTTTAAAGAGGCTGGTAAC
MPXV_345_R_SP_2022	LCR15	[ATAACAATT]4[ATAATTGTT]1[ATAATAATT]1[ATAATTGTT]1	7	28	1	TTGTTACAAAAGTTAATAACAATTATAACAATTATAACAATTATAACAATTATAATTGTTATAATAATTATAATTGTTATAATTATGATGATA
MPXV_345_R_SP_2022	LCR16	[A]9	9	124	0.976378	ATTTGTGAAAATATTAAAAAAAAATACTTTTTTTATTAA
MPXV_345_R_SP_2022	LCR16	[A]8	8	1	0.00787402	ATTTGTGAAAATATTAAAAAAAATACTTTTTTTATTAA
MPXV_345_R_SP_2022	LCR16	[A]6GAA	9	2	0.015748	ATTTGTGAAAATATTAAAAAAGAATACTTTTTTTATTAA
MPXV_345_R_SP_2022	LCR17	[TAAC]6T	6	79	0.975309	ACTGTTATCTCTTTTTAACTAACTAACTAACTAACTAACTCTTATATACTATTAA
MPXV_345_R_SP_2022	LCR17	TGAC[TAAC]5T	6	1	0.0123457	ACTGTTATCTCTTTTTGACTAACTAACTAACTAACTAACTCTTATATACTATTAA
MPXV_345_R_SP_2022	LCR17	[TAAC]3TATCTAACTAACT	6	1	0.0123457	ACTGTTATCTCTTTTTAACTAACTAACTATCTAACTAACTCTTATATACTATTAA
MPXV_345_R_SP_2022	LCR18	[AATAATT]3AATAA	3.5	83	0.988095	ATATAAATCCGTTAAAATAATTAATAATTAATAATTAATAACGAACAAGTATCAAA
MPXV_345_R_SP_2022	LCR18	[AATAATT]3AACAA	3.5	1	0.0119048	ATATAAATCCGTTAAAATAATTAATAATTAATAATTAACAACGAACAAGTATCAAA
MPXV_345_R_SP_2022	LCR19	GATTCA[GATACA]8GAT	9.3	25	1	CTTACTACTAACATGGATTCAGATACAGATACAGATACAGATACAGATACAGATACAGATACAGATACAGATGTAGAAGATATCATG
MPXV_345_R_SP_2022	LCR20	[T]9	9	118	0.983333	ACTAACAGGTTAACATTTTTTTTTAAAAATAGAAAAAAC
MPXV_345_R_SP_2022	LCR20	[T]10	10	2	0.0166667	ACTAACAGGTTAACATTTTTTTTTTAAAAATAGAAAAAAC
MPXV_345_R_SP_2022	LCR21	[GATGAA]4GATGA	4.5	60	0.857143	TATCTTAGTACCTATGATGAAGATGAAGATGAAGATGAAGATGATGGTCCGTATATATTTT
MPXV_345_R_SP_2022	LCR21	[GATGAA]3GATGA	3.5	2	0.0285714	TATCTTAGTACCTATGATGAAGATGAAGATGAAGATGATGGTCCGTATATATTTT
MPXV_345_R_SP_2022	LCR21	[GATGAA]2GAGGAAGATGAAGATGA	4.5	2	0.0285714	TATCTTAGTACCTATGATGAAGATGAAGAGGAAGATGAAGATGATGGTCCGTATATATTTT
MPXV_345_R_SP_2022	LCR21	[GATGAA]4GAGGA	4.5	2	0.0285714	TATCTTAGTACCTATGATGAAGATGAAGATGAAGATGAAGAGGATGGTCCGTATATATTTT
MPXV_345_R_SP_2022	LCR21	[GATGAA]3GATGATGATGA	4.5	1	0.0142857	TATCTTAGTACCTATGATGAAGATGAAGATGAAGATGATGATGATGGTCCGTATATATTTT
MPXV_345_R_SP_2022	LCR21	[GATGAA]3GATGACGATGA	4.5	1	0.0142857	TATCTTAGTACCTATGATGAAGATGAAGATGAAGATGACGATGATGGTCCGTATATATTTT
MPXV_345_R_SP_2022	LCR21	[GATGAA]2GAAGAAGATGAAGATGA	4.5	1	0.0142857	TATCTTAGTACCTATGATGAAGATGAAGAAGAAGATGAAGATGATGGTCCGTATATATTTT
MPXV_345_R_SP_2022	LCR21	[GATGAA]3GAGGAAGAGGA	4.5	1	0.0142857	TATCTTAGTACCTATGATGAAGATGAAGATGAAGAGGAAGAGGATGGTCCGTATATATTTT
MPXV_349_R_SP_2022	LCR2	[ATAT]10	10	30	0.11236	TACATGTGTTTTAGAATATATATATATATATATATATATATATATATATATATATATGGGCAAAACATATAA
MPXV_353_R_SP_2022_MiSeq	LCR2	[ATAT]10	10	30	0.0213068	TACATGTGTTTTAGAATATATATATATATATATATATATATATATATATATATATGGGCAAAACATATAA
MPXV_345_R_SP_2022	LCR6	[CAATCTTTCT]1	1	88	1	TCTTTTCTAGATCGGCAATCTTTCTCAACATTTCATCCCC
MPXV_345_R_SP_2022	LCR7	[ATC]14TATGATATCATCATC	19	48	0.96	AGGTTTTGGATTATAATCATCATCATCATCATCATCATCATCATCATCATCATCATCTATGATATCATCATCTTCGATATTTATTTT
MPXV_345_R_SP_2022	LCR7	ATCATCATCATCATCATCCTC[ATC]7TATGATATCATCATC	19	1	0.02	AGGTTTTGGATTATAATCATCATCATCATCATCCTCATCATCATCATCATCATCATCTATGATATCATCATCTTCGATATTTATTTT
MPXV_345_R_SP_2022	LCR7	ATCATCATCATCATCATCGTC[ATC]7TATGATATCATCATC	19	1	0.02	AGGTTTTGGATTATAATCATCATCATCATCATCGTCATCATCATCATCATCATCATCTATGATATCATCATCTTCGATATTTATTTT
MPXV_345_R_SP_2022	LCR8	[ATATTTT]1ATTTT[ATATTTT]3ATTTT[ATATTTT]2ATTTT[ATATTTT]1	7	48	1	TGAGTATTGGATTGTATATTTTATTTTATATTTTATATTTTATATTTTATTTTATATTTTATATTTTATTTTATATTTTGTAGTAAGAATAGAA
MPXV_345_R_SP_2022	LCR9	TATGAAGGATATGAT[GATATGATG]5GATATGAT	5	38	0.904762	TAATTTTTTTTATAGTATGAAGGATATGATGGATATGATGATATGATGGATATGATGGATATGATGGATATGATGGATATGATAAAAAAATATAATTG
MPXV_345_R_SP_2022	LCR9	TATGAAGGATATGAT[GATATGATG]2GATATTATGGATATGATGGATATGATGGATATGAT	5.8	1	0.0238095	TAATTTTTTTTATAGTATGAAGGATATGATGGATATGATGATATGATGGATATTATGGATATGATGGATATGATGGATATGATAAAAAAATATAATTG
MPXV_345_R_SP_2022	LCR9	TATGAAGGATATGAT[GATATGATG]3GATATAATGGATATGATGGATATGAT	5.8	1	0.0238095	TAATTTTTTTTATAGTATGAAGGATATGATGGATATGATGATATGATGGATATGATGGATATAATGGATATGATGGATATGATAAAAAAATATAATTG
MPXV_345_R_SP_2022	LCR9	TATGAAGGATATGATGCATATGATGATATGAT[GATATGATG]3GATATGAT	5.6	1	0.0238095	TAATTTTTTTTATAGTATGAAGGATATGATGCATATGATGATATGATGGATATGATGGATATGATGGATATGATGGATATGATAAAAAAATATAATTG
MPXV_345_R_SP_2022	LCR9	TNTGAAGGATATGAT[GATATGATG]5GATATGAT	5.7	1	0.0238095	TAATTTTTTTTATAGTNTGAAGGATATGATGGATATGATGATATGATGGATATGATGGATATGATGGATATGATGGATATGATAAAAAAATATAATTG
MPXV_347_R_SP_2022	LCR10	[T]14	14	281	0.715013	AAGAGAATAAAAATATTTTTTTTTTTTTTGTAAAACTTTTTTAT
MPXV_347_R_SP_2022	LCR10	[T]13	13	41	0.104326	AAGAGAATAAAAATATTTTTTTTTTTTTGTAAAACTTTTTTAT
MPXV_347_R_SP_2022	LCR10	[T]15	15	56	0.142494	AAGAGAATAAAAATATTTTTTTTTTTTTTTGTAAAACTTTTTTAT
MPXV_347_R_SP_2022	LCR10	[T]12	12	10	0.0254453	AAGAGAATAAAAATATTTTTTTTTTTTGTAAAACTTTTTTAT
MPXV_347_R_SP_2022	LCR10	[T]11	11	1	0.00254453	AAGAGAATAAAAATATTTTTTTTTTTGTAAAACTTTTTTAT
MPXV_347_R_SP_2022	LCR10	[T]10CTTT	14	1	0.00254453	AAGAGAATAAAAATATTTTTTTTTTCTTTGTAAAACTTTTTTAT
MPXV_347_R_SP_2022	LCR10	[T]16	16	2	0.00508906	AAGAGAATAAAAATATTTTTTTTTTTTTTTTGTAAAACTTTTTTAT
MPXV_347_R_SP_2022	LCR10	[T]12CT	14	1	0.00254453	AAGAGAATAAAAATATTTTTTTTTTTTCTGTAAAACTTTTTTAT
MPXV_347_R_SP_2022	LCR11	[A]14	14	284	0.765499	ATAAAAAAGTTTTACAAAAAAAAAAAAAATATTTTTATTCTCTT
MPXV_347_R_SP_2022	LCR11	[A]13	13	42	0.113208	ATAAAAAAGTTTTACAAAAAAAAAAAAATATTTTTATTCTCTT
MPXV_347_R_SP_2022	LCR11	[A]15	15	31	0.083558	ATAAAAAAGTTTTACAAAAAAAAAAAAAAATATTTTTATTCTCTT
MPXV_347_R_SP_2022	LCR11	[A]12	12	5	0.0134771	ATAAAAAAGTTTTACAAAAAAAAAAAATATTTTTATTCTCTT
MPXV_347_R_SP_2022	LCR11	[A]16	16	7	0.0188679	ATAAAAAAGTTTTACAAAAAAAAAAAAAAAATATTTTTATTCTCTT
MPXV_347_R_SP_2022	LCR11	[A]11	11	1	0.00269542	ATAAAAAAGTTTTACAAAAAAAAAAATATTTTTATTCTCTT
MPXV_347_R_SP_2022	LCR11	T[A]13	14	1	0.00269542	ATAAAAAAGTTTTACTAAAAAAAAAAAAATATTTTTATTCTCTT
MPXV_347_R_SP_2022	LCR12	[A]9	9	350	0.97493	TGATACTTTTTCTAGAAAAAAAAATGAATTGATGATATA
MPXV_347_R_SP_2022	LCR12	[A]10	10	6	0.0167131	TGATACTTTTTCTAGAAAAAAAAAATGAATTGATGATATA
MPXV_347_R_SP_2022	LCR12	AAAAAGAAATGAATTGATGATATAAGTGTCTTCATAACGCATTATTACGTTAGCATTCTATTATCCAGTGTT[A]7	79	1	0.00278552	TGATACTTTTTCTAGAAAAAGAAATGAATTGATGATATA
MPXV_347_R_SP_2022	LCR12	[A]8	8	2	0.00557103	TGATACTTTTTCTAGAAAAAAAATGAATTGATGATATA
MPXV_347_R_SP_2022	LCR13	[T]9	9	358	0.962366	GCTCCTGTAGCATACTTTTTTTTTACCTTGAGAATATCC
MPXV_347_R_SP_2022	LCR13	[T]10	10	6	0.016129	GCTCCTGTAGCATACTTTTTTTTTTACCTTGAGAATATCC
MPXV_347_R_SP_2022	LCR13	[T]8	8	7	0.0188172	GCTCCTGTAGCATACTTTTTTTTACCTTGAGAATATCC
MPXV_347_R_SP_2022	LCR13	[T]8G	9	1	0.00268817	GCTCCTGTAGCATACTTTTTTTTGACCTTGAGAATATCC
MPXV_347_R_SP_2022	LCR14	[T]9	9	346	0.963788	TTACATCTTGATATATTTTTTTTTAAAGAGGCTGGTAAC
MPXV_347_R_SP_2022	LCR14	[T]8	8	8	0.0222841	TTACATCTTGATATATTTTTTTTAAAGAGGCTGGTAAC
MPXV_347_R_SP_2022	LCR14	[T]10	10	4	0.0111421	TTACATCTTGATATATTTTTTTTTTAAAGAGGCTGGTAAC
MPXV_347_R_SP_2022	LCR14	[T]8G	9	1	0.00278552	TTACATCTTGATATATTTTTTTTGAAAGAGGCTGGTAAC
MPXV_347_R_SP_2022	LCR15	[ATAACAATT]4[ATAATTGTT]1[ATAATAATT]1[ATAATTGTT]1	7	154	0.993548	TTGTTACAAAAGTTAATAACAATTATAACAATTATAACAATTATAACAATTATAATTGTTATAATAATTATAATTGTTATAATTATGATGATA
MPXV_347_R_SP_2022	LCR15	ATAACAATTATAACTATT[ATAACAATT]2[ATAATTGTT]1[ATAATAATT]1[ATAATTGTT]1	7	1	0.00645161	TTGTTACAAAAGTTAATAACAATTATAACTATTATAACAATTATAACAATTATAATTGTTATAATAATTATAATTGTTATAATTATGATGATA
MPXV_347_R_SP_2022	LCR16	[A]9	9	423	0.965753	ATTTGTGAAAATATTAAAAAAAAATACTTTTTTTATTAA
MPXV_347_R_SP_2022	LCR16	[A]8	8	11	0.0251142	ATTTGTGAAAATATTAAAAAAAATACTTTTTTTATTAA
MPXV_347_R_SP_2022	LCR16	[A]10	10	2	0.00456621	ATTTGTGAAAATATTAAAAAAAAAATACTTTTTTTATTAA
MPXV_347_R_SP_2022	LCR16	AAC[A]6	9	1	0.00228311	ATTTGTGAAAATATTAACAAAAAATACTTTTTTTATTAA
MPXV_347_R_SP_2022	LCR16	[A]8G	9	1	0.00228311	ATTTGTGAAAATATTAAAAAAAAGTACTTTTTTTATTAA
MPXV_347_R_SP_2022	LCR17	[TAAC]6T	6	261	0.984906	ACTGTTATCTCTTTTTAACTAACTAACTAACTAACTAACTCTTATATACTATTAA
MPXV_347_R_SP_2022	LCR17	GAAC[TAAC]5T	6	2	0.00754717	ACTGTTATCTCTTTTGAACTAACTAACTAACTAACTAACTCTTATATACTATTAA
MPXV_347_R_SP_2022	LCR17	TAACTAAA[TAAC]4T	6	1	0.00377358	ACTGTTATCTCTTTTTAACTAAATAACTAACTAACTAACTCTTATATACTATTAA
MPXV_347_R_SP_2022	LCR17	TAGC[TAAC]5T	6	1	0.00377358	ACTGTTATCTCTTTTTAGCTAACTAACTAACTAACTAACTCTTATATACTATTAA
MPXV_347_R_SP_2022	LCR18	[AATAATT]3AATAA	3.5	336	0.985337	ATATAAATCCGTTAAAATAATTAATAATTAATAATTAATAACGAACAAGTATCAAA
MPXV_347_R_SP_2022	LCR18	[AATAATT]2AATAATAAATAA	3.5	2	0.0058651	ATATAAATCCGTTAAAATAATTAATAATTAATAATAAATAACGAACAAGTATCAAA
MPXV_347_R_SP_2022	LCR18	[AATAATT]2AANAATTAATAA	3.5	1	0.00293255	ATATAAATCCGTTAAAATAATTAATAATTAANAATTAATAACGAACAAGTATCAAA
MPXV_347_R_SP_2022	LCR18	[AATAATT]3AGTAA	3.5	1	0.00293255	ATATAAATCCGTTAAAATAATTAATAATTAATAATTAGTAACGAACAAGTATCAAA
MPXV_347_R_SP_2022	LCR18	[AATAATT]1AATACTTAATAATTAATAA	3.5	1	0.00293255	ATATAAATCCGTTAAAATAATTAATACTTAATAATTAATAACGAACAAGTATCAAA
MPXV_347_R_SP_2022	LCR19	GATTCA[GATACA]8GAT	9.3	119	0.983471	CTTACTACTAACATGGATTCAGATACAGATACAGATACAGATACAGATACAGATACAGATACAGATACAGATGTAGAAGATATCATG
MPXV_347_R_SP_2022	LCR19	GATTCAGATACAGATGCA[GATACA]6GAT	9.3	2	0.0165289	CTTACTACTAACATGGATTCAGATACAGATGCAGATACAGATACAGATACAGATACAGATACAGATACAGATGTAGAAGATATCATG
MPXV_353_R_SP_2022_MiSeq	LCR1	[AACTAACTTATGACTT]15AACTAACTTATGACTA	16	3	0.333333	AAGTGTTAGACTATAAACTAACTTATGACTTAACTAACTTATGACTTAACTAACTTATGACTTAACTAACTTATGACTTAACTAACTTATGACTTAACTAACTTATGACTTAACTAACTTATGACTTAACTAACTTATGACTTAACTAACTTATGACTTAACTAACTTATGACTTAACTAACTTATGACTTAACTAACTTATGACTTAACTAACTTATGACTTAACTAACTTATGACTTAACTAACTTATGACTTAACTAACTTATGACTATTAACTCATTTCAAG
MPXV_347_R_SP_2022	LCR20	[T]9	9	349	0.961433	ACTAACAGGTTAACATTTTTTTTTAAAAATAGAAAAAAC
MPXV_347_R_SP_2022	LCR20	[T]8	8	8	0.0220386	ACTAACAGGTTAACATTTTTTTTAAAAATAGAAAAAAC
MPXV_347_R_SP_2022	LCR20	[T]10	10	4	0.0110193	ACTAACAGGTTAACATTTTTTTTTTAAAAATAGAAAAAAC
MPXV_347_R_SP_2022	LCR20	[T]8G	9	1	0.00275482	ACTAACAGGTTAACATTTTTTTTGAAAAATAGAAAAAAC
MPXV_347_R_SP_2022	LCR20	[T]8A	9	1	0.00275482	ACTAACAGGTTAACATTTTTTTTAAAAAATAGAAAAAAC
MPXV_347_R_SP_2022	LCR21	[GATGAA]4GATGA	4.5	216	0.870968	TATCTTAGTACCTATGATGAAGATGAAGATGAAGATGAAGATGATGGTCCGTATATATTTT
MPXV_347_R_SP_2022	LCR21	[GATGAA]2GATGA	2.5	1	0.00403226	TATCTTAGTACCTATGATGAAGATGAAGATGATGGTCCGTATATATTTT
MPXV_347_R_SP_2022	LCR21	GATGAC[GATGAA]3GATGA	4.5	1	0.00403226	TATCTTAGTACCTATGATGACGATGAAGATGAAGATGAAGATGATGGTCCGTATATATTTT
MPXV_347_R_SP_2022	LCR21	GATGCA[GATGAA]3GATGA	4.5	1	0.00403226	TATCTTAGTACCTATGATGCAGATGAAGATGAAGATGAAGATGATGGTCCGTATATATTTT
MPXV_347_R_SP_2022	LCR21	[GATGAA]3GATGCAGAGGA	4.5	1	0.00403226	TATCTTAGTACCTATGATGAAGATGAAGATGAAGATGCAGAGGATGGTCCGTATATATTTT
MPXV_347_R_SP_2022	LCR21	[GATGAA]4GAGGA	4.5	13	0.0524194	TATCTTAGTACCTATGATGAAGATGAAGATGAAGATGAAGAGGATGGTCCGTATATATTTT
MPXV_347_R_SP_2022	LCR21	[GATGAA]2GATGACGATGAAGATGA	4.5	1	0.00403226	TATCTTAGTACCTATGATGAAGATGAAGATGACGATGAAGATGATGGTCCGTATATATTTT
MPXV_347_R_SP_2022	LCR21	[GATGAA]3GATGACGATGA	4.5	1	0.00403226	TATCTTAGTACCTATGATGAAGATGAAGATGAAGATGACGATGATGGTCCGTATATATTTT
MPXV_347_R_SP_2022	LCR21	[GATGAA]2GAGGAAGATGAAGATGA	4.5	1	0.00403226	TATCTTAGTACCTATGATGAAGATGAAGAGGAAGATGAAGATGATGGTCCGTATATATTTT
MPXV_347_R_SP_2022	LCR21	[GATGAA]3GAAGAACATGA	4.5	1	0.00403226	TATCTTAGTACCTATGATGAAGATGAAGATGAAGAAGAACATGATGGTCCGTATATATTTT
MPXV_347_R_SP_2022	LCR21	[GATGAA]3GATGA	3.5	1	0.00403226	TATCTTAGTACCTATGATGAAGATGAAGATGAAGATGATGGTCCGTATATATTTT
MPXV_347_R_SP_2022	LCR21	[GATGAA]3GAGGAAGATGA	4.5	2	0.00806452	TATCTTAGTACCTATGATGAAGATGAAGATGAAGAGGAAGATGATGGTCCGTATATATTTT
MPXV_347_R_SP_2022	LCR21	[GATGAA]4GATGC	4.5	1	0.00403226	TATCTTAGTACCTATGATGAAGATGAAGATGAAGATGAAGATGCTGGTCCGTATATATTTT
MPXV_347_R_SP_2022	LCR21	[GATGAA]3GAGGAAGAGGA	4.5	2	0.00806452	TATCTTAGTACCTATGATGAAGATGAAGATGAAGAGGAAGAGGATGGTCCGTATATATTTT
MPXV_347_R_SP_2022	LCR21	[GATGAA]2GAGGAAGCTGAAGATGA	4.5	1	0.00403226	TATCTTAGTACCTATGATGAAGATGAAGAGGAAGCTGAAGATGATGGTCCGTATATATTTT
MPXV_347_R_SP_2022	LCR21	[GATGAA]3GAGGAAGCTGA	4.5	1	0.00403226	TATCTTAGTACCTATGATGAAGATGAAGATGAAGAGGAAGCTGATGGTCCGTATATATTTT
MPXV_347_R_SP_2022	LCR21	[GATGAA]2GAGGAAGATGAAGCGGA	4.5	1	0.00403226	TATCTTAGTACCTATGATGAAGATGAAGAGGAAGATGAAGCGGATGGTCCGTATATATTTT
MPXV_347_R_SP_2022	LCR21	[GATGAA]4GACGA	4.5	1	0.00403226	TATCTTAGTACCTATGATGAAGATGAAGATGAAGATGAAGACGATGGTCCGTATATATTTT
MPXV_347_R_SP_2022	LCR21	[GATGAA]2GATGCAGATGAAGAGGA	4.5	1	0.00403226	TATCTTAGTACCTATGATGAAGATGAAGATGCAGATGAAGAGGATGGTCCGTATATATTTT
MPXV_349_R_SP_2022	LCR2	[ATAT]12	12	25	0.093633	TACATGTGTTTTAGAATATATATATATATATATATATATATATATATATATATATATATATATATGGGCAAAACATATAA
MPXV_353_R_SP_2022_NovaSeq	LCR2	[ATAT]11	11	25	0.13587	TACATGTGTTTTAGAATATATATATATATATATATATATATATATATATATATATATATATGGGCAAAACATATAA
MPXV_353_R_SP_2022_MiSeq	LCR2	[ATAT]14	14	19	0.0134943	TACATGTGTTTTAGAATATATATATATATATATATATATATATATATATATATATATATATATATATATATGGGCAAAACATATAA
MPXV_349_R_SP_2022	LCR2	[ATAT]10	10	17	0.0636704	TACATGTGTTTTAGAATATATATATATATATATATATATATATATATATATATATGGGCAAAACATATAA
MPXV_353_R_SP_2022_NovaSeq	LCR2	[ATAT]11	11	14	0.076087	TACATGTGTTTTAGAATATATATATATATATATATATATATATATATATATATATATATGGGCAAAACATATAA
MPXV_347_R_SP_2022	LCR5	[T]28	28	1	0.333333	CTAGGACGGCGATTCTTTTTTTTTTTTTTTTTTTTTTTTTTTTCGAATTCACGGGGTA
MPXV_347_R_SP_2022	LCR5	[T]25	25	2	0.666667	CTAGGACGGCGATTCTTTTTTTTTTTTTTTTTTTTTTTTTCGAATTCACGGGGTA
MPXV_347_R_SP_2022	LCR6	[CAATCTTTCT]1	1	273	1	TCTTTTCTAGATCGGCAATCTTTCTCAACATTTCATCCCC
MPXV_347_R_SP_2022	LCR7	[ATC]14TATGATATCATCATC	19	183	0.897059	AGGTTTTGGATTATAATCATCATCATCATCATCATCATCATCATCATCATCATCATCTATGATATCATCATCTTCGATATTTATTTT
MPXV_347_R_SP_2022	LCR7	[ATC]15TATGATATCATCATC	20	2	0.00980392	AGGTTTTGGATTATAATCATCATCATCATCATCATCATCATCATCATCATCATCATCATCTATGATATCATCATCTTCGATATTTATTTT
MPXV_347_R_SP_2022	LCR7	[ATC]13TATGATATCATCATC	18	8	0.0392157	AGGTTTTGGATTATAATCATCATCATCATCATCATCATCATCATCATCATCATCTATGATATCATCATCTTCGATATTTATTTT
MPXV_347_R_SP_2022	LCR7	[ATC]14TATGATATCGTCATC	19	1	0.00490196	AGGTTTTGGATTATAATCATCATCATCATCATCATCATCATCATCATCATCATCATCTATGATATCGTCATCTTCGATATTTATTTT
MPXV_347_R_SP_2022	LCR7	ATCATCATA[ATC]11TATGATATCATCATC	19	1	0.00490196	AGGTTTTGGATTATAATCATCATAATCATCATCATCATCATCATCATCATCATCATCTATGATATCATCATCTTCGATATTTATTTT
MPXV_347_R_SP_2022	LCR7	[ATC]14TATGATATAATCATC	19	1	0.00490196	AGGTTTTGGATTATAATCATCATCATCATCATCATCATCATCATCATCATCATCATCTATGATATAATCATCTTCGATATTTATTTT
MPXV_347_R_SP_2022	LCR7	[ATC]12AACATCTATGATATCATCATC	19	1	0.00490196	AGGTTTTGGATTATAATCATCATCATCATCATCATCATCATCATCATCATCAACATCTATGATATCATCATCTTCGATATTTATTTT
MPXV_347_R_SP_2022	LCR7	[ATC]14GATGATATCATCATC	19	2	0.00980392	AGGTTTTGGATTATAATCATCATCATCATCATCATCATCATCATCATCATCATCATCGATGATATCATCATCTTCGATATTTATTTT
MPXV_347_R_SP_2022	LCR7	[ATC]10TATGATATCATCATC	15	1	0.00490196	AGGTTTTGGATTATAATCATCATCATCATCATCATCATCATCATCTATGATATCATCATCTTCGATATTTATTTT
MPXV_347_R_SP_2022	LCR7	[ATC]10ATAATCATCATCTATGATATCATCATC	19	1	0.00490196	AGGTTTTGGATTATAATCATCATCATCATCATCATCATCATCATCATAATCATCATCTATGATATCATCATCTTCGATATTTATTTT
MPXV_347_R_SP_2022	LCR7	[ATC]12ACCTATGATATCATCATC	18	1	0.00490196	AGGTTTTGGATTATAATCATCATCATCATCATCATCATCATCATCATCATCACCTATGATATCATCATCTTCGATATTTATTTT
MPXV_347_R_SP_2022	LCR7	[ATC]16TATGATATCATCATC	21	1	0.00490196	AGGTTTTGGATTATAATCATCATCATCATCATCATCATCATCATCATCATCATCATCATCATCTATGATATCATCATCTTCGATATTTATTTT
MPXV_347_R_SP_2022	LCR7	[ATC]14TATGATGTCATCATC	19	1	0.00490196	AGGTTTTGGATTATAATCATCATCATCATCATCATCATCATCATCATCATCATCATCTATGATGTCATCATCTTCGATATTTATTTT
MPXV_347_R_SP_2022	LCR8	[ATATTTT]1ATTTT[ATATTTT]3ATTTT[ATATTTT]2ATTTT[ATATTTT]1	7	190	0.989583	TGAGTATTGGATTGTATATTTTATTTTATATTTTATATTTTATATTTTATTTTATATTTTATATTTTATTTTATATTTTGTAGTAAGAATAGAA
MPXV_347_R_SP_2022	LCR8	ATATTTTATTTTATAGTTT[ATATTTT]2ATTTT[ATATTTT]2ATTTT[ATATTTT]1	7.5	1	0.00520833	TGAGTATTGGATTGTATATTTTATTTTATAGTTTATATTTTATATTTTATTTTATATTTTATATTTTATTTTATATTTTGTAGTAAGAATAGAA
MPXV_347_R_SP_2022	LCR8	[ATATTTT]1ATTTT[ATATTTT]3ATTTTGTATTTTATATTTTATTTTATATTTT	7.5	1	0.00520833	TGAGTATTGGATTGTATATTTTATTTTATATTTTATATTTTATATTTTATTTTGTATTTTATATTTTATTTTATATTTTGTAGTAAGAATAGAA
MPXV_347_R_SP_2022	LCR9	TATGAAGGATATGAT[GATATGATG]5GATATGAT	5	129	0.955556	TAATTTTTTTTATAGTATGAAGGATATGATGGATATGATGATATGATGGATATGATGGATATGATGGATATGATGGATATGATAAAAAAATATAATTG
MPXV_347_R_SP_2022	LCR9	TATGAAGGATATGATGGATGTGATGATATGAT[GATATGATG]3GATATGAT	5.6	1	0.00740741	TAATTTTTTTTATAGTATGAAGGATATGATGGATGTGATGATATGATGGATATGATGGATATGATGGATATGATGGATATGATAAAAAAATATAATTG
MPXV_347_R_SP_2022	LCR9	TATGAAGGATATGAT[GATATGATG]2GATATGAGGGATATGATGGATATGATGGATATGAT	5.8	1	0.00740741	TAATTTTTTTTATAGTATGAAGGATATGATGGATATGATGATATGATGGATATGAGGGATATGATGGATATGATGGATATGATAAAAAAATATAATTG
MPXV_347_R_SP_2022	LCR9	TATGAAGGATATGAT[GATATGATG]2GAGATGATGGATATGATGGATATGATGGATATGAT	5.8	1	0.00740741	TAATTTTTTTTATAGTATGAAGGATATGATGGATATGATGATATGATGGAGATGATGGATATGATGGATATGATGGATATGATAAAAAAATATAATTG
MPXV_347_R_SP_2022	LCR9	TATGAAGGATAAGATGGATATGAT[GATATGATG]3GATATGAT	5.7	1	0.00740741	TAATTTTTTTTATAGTATGAAGGATAAGATGGATATGATGATATGATGGATATGATGGATATGATGGATATGATGGATATGATAAAAAAATATAATTG
MPXV_347_R_SP_2022	LCR9	TATGAAGGATATGAT[GATATGATG]2GATGTGATGGATATGATGGATATGATGGATATGAT	5.8	1	0.00740741	TAATTTTTTTTATAGTATGAAGGATATGATGGATATGATGATATGATGGATGTGATGGATATGATGGATATGATGGATATGATAAAAAAATATAATTG
MPXV_347_R_SP_2022	LCR9	TATGAAGGATATGAT[GATATGATG]3GATATGACGGATATGATGGATATGAT	5.8	1	0.00740741	TAATTTTTTTTATAGTATGAAGGATATGATGGATATGATGATATGATGGATATGATGGATATGACGGATATGATGGATATGATAAAAAAATATAATTG
MPXV_349_R_SP_2022	LCR10	[T]14	14	9468	0.713435	AAGAGAATAAAAATATTTTTTTTTTTTTTGTAAAACTTTTTTAT
MPXV_349_R_SP_2022	LCR10	[T]12	12	294	0.0221536	AAGAGAATAAAAATATTTTTTTTTTTTGTAAAACTTTTTTAT
MPXV_349_R_SP_2022	LCR10	[T]11	11	48	0.00361691	AAGAGAATAAAAATATTTTTTTTTTTGTAAAACTTTTTTAT
MPXV_349_R_SP_2022	LCR10	[T]15	15	1483	0.111747	AAGAGAATAAAAATATTTTTTTTTTTTTTTGTAAAACTTTTTTAT
MPXV_349_R_SP_2022	LCR10	[T]13	13	1719	0.129531	AAGAGAATAAAAATATTTTTTTTTTTTTGTAAAACTTTTTTAT
MPXV_349_R_SP_2022	LCR10	[T]16	16	203	0.0152965	AAGAGAATAAAAATATTTTTTTTTTTTTTTTGTAAAACTTTTTTAT
MPXV_349_R_SP_2022	LCR10	TTA[T]11	14	1	7.53523e-05	AAGAGAATAAAAATATTATTTTTTTTTTTGTAAAACTTTTTTAT
MPXV_349_R_SP_2022	LCR10	[T]8GTTTTT	14	1	7.53523e-05	AAGAGAATAAAAATATTTTTTTTGTTTTTGTAAAACTTTTTTAT
MPXV_349_R_SP_2022	LCR10	TTTTC[T]8	13	1	7.53523e-05	AAGAGAATAAAAATATTTTCTTTTTTTTGTAAAACTTTTTTAT
MPXV_349_R_SP_2022	LCR10	[T]13C	14	1	7.53523e-05	AAGAGAATAAAAATATTTTTTTTTTTTTCGTAAAACTTTTTTAT
MPXV_349_R_SP_2022	LCR10	TA[T]12	14	9	0.00067817	AAGAGAATAAAAATATATTTTTTTTTTTTGTAAAACTTTTTTAT
MPXV_349_R_SP_2022	LCR10	TTA[T]9	12	2	0.000150705	AAGAGAATAAAAATATTATTTTTTTTTGTAAAACTTTTTTAT
MPXV_349_R_SP_2022	LCR10	TTC[T]11	14	2	0.000150705	AAGAGAATAAAAATATTCTTTTTTTTTTTGTAAAACTTTTTTAT
MPXV_349_R_SP_2022	LCR10	TTTTTC[T]9	15	1	7.53523e-05	AAGAGAATAAAAATATTTTTCTTTTTTTTTGTAAAACTTTTTTAT
MPXV_349_R_SP_2022	LCR10	[T]17	17	10	0.000753523	AAGAGAATAAAAATATTTTTTTTTTTTTTTTTGTAAAACTTTTTTAT
MPXV_349_R_SP_2022	LCR10	G[T]13	14	1	7.53523e-05	AAGAGAATAAAAATAGTTTTTTTTTTTTTGTAAAACTTTTTTAT
MPXV_349_R_SP_2022	LCR10	TG[T]12	14	1	7.53523e-05	AAGAGAATAAAAATATGTTTTTTTTTTTTGTAAAACTTTTTTAT
MPXV_349_R_SP_2022	LCR10	[T]12CT	14	1	7.53523e-05	AAGAGAATAAAAATATTTTTTTTTTTTCTGTAAAACTTTTTTAT
MPXV_349_R_SP_2022	LCR10	[T]10	10	1	7.53523e-05	AAGAGAATAAAAATATTTTTTTTTTGTAAAACTTTTTTAT
MPXV_349_R_SP_2022	LCR10	TTTA[T]11	15	1	7.53523e-05	AAGAGAATAAAAATATTTATTTTTTTTTTTGTAAAACTTTTTTAT
MPXV_349_R_SP_2022	LCR10	TTTG[T]10	14	1	7.53523e-05	AAGAGAATAAAAATATTTGTTTTTTTTTTGTAAAACTTTTTTAT
MPXV_349_R_SP_2022	LCR10	TTTTA[T]9	14	1	7.53523e-05	AAGAGAATAAAAATATTTTATTTTTTTTTGTAAAACTTTTTTAT
MPXV_349_R_SP_2022	LCR10	C[T]13	14	1	7.53523e-05	AAGAGAATAAAAATACTTTTTTTTTTTTTGTAAAACTTTTTTAT
MPXV_349_R_SP_2022	LCR10	[T]7GTTTTTT	14	1	7.53523e-05	AAGAGAATAAAAATATTTTTTTGTTTTTTGTAAAACTTTTTTAT
MPXV_349_R_SP_2022	LCR10	[T]12GT	14	1	7.53523e-05	AAGAGAATAAAAATATTTTTTTTTTTTGTGTAAAACTTTTTTAT
MPXV_349_R_SP_2022	LCR10	[T]7ATTTTTT	14	1	7.53523e-05	AAGAGAATAAAAATATTTTTTTATTTTTTGTAAAACTTTTTTAT
MPXV_349_R_SP_2022	LCR10	TTG[T]12	15	1	7.53523e-05	AAGAGAATAAAAATATTGTTTTTTTTTTTTGTAAAACTTTTTTAT
MPXV_349_R_SP_2022	LCR10	[T]8CTTTTT	14	2	0.000150705	AAGAGAATAAAAATATTTTTTTTCTTTTTGTAAAACTTTTTTAT
MPXV_349_R_SP_2022	LCR10	TTG[T]11	14	1	7.53523e-05	AAGAGAATAAAAATATTGTTTTTTTTTTTGTAAAACTTTTTTAT
MPXV_349_R_SP_2022	LCR10	TA[T]13	15	1	7.53523e-05	AAGAGAATAAAAATATATTTTTTTTTTTTTGTAAAACTTTTTTAT
MPXV_349_R_SP_2022	LCR10	TTTTTTC[T]7	14	2	0.000150705	AAGAGAATAAAAATATTTTTTCTTTTTTTGTAAAACTTTTTTAT
MPXV_349_R_SP_2022	LCR10	ATTTTTA[T]7	14	1	7.53523e-05	AAGAGAATAAAAATAATTTTTATTTTTTTGTAAAACTTTTTTAT
MPXV_349_R_SP_2022	LCR10	[T]18	18	1	7.53523e-05	AAGAGAATAAAAATATTTTTTTTTTTTTTTTTTGTAAAACTTTTTTAT
MPXV_349_R_SP_2022	LCR10	TTC[T]12	15	1	7.53523e-05	AAGAGAATAAAAATATTCTTTTTTTTTTTTGTAAAACTTTTTTAT
MPXV_349_R_SP_2022	LCR10	TTTA[T]10	14	1	7.53523e-05	AAGAGAATAAAAATATTTATTTTTTTTTTGTAAAACTTTTTTAT
MPXV_349_R_SP_2022	LCR10	[T]7CTTTTT	13	1	7.53523e-05	AAGAGAATAAAAATATTTTTTTCTTTTTGTAAAACTTTTTTAT
MPXV_349_R_SP_2022	LCR10	TTTC[T]10	14	1	7.53523e-05	AAGAGAATAAAAATATTTCTTTTTTTTTTGTAAAACTTTTTTAT
MPXV_349_R_SP_2022	LCR10	TTTTTC[T]8	14	1	7.53523e-05	AAGAGAATAAAAATATTTTTCTTTTTTTTGTAAAACTTTTTTAT
MPXV_349_R_SP_2022	LCR10	TTTTC[T]9	14	1	7.53523e-05	AAGAGAATAAAAATATTTTCTTTTTTTTTGTAAAACTTTTTTAT
MPXV_349_R_SP_2022	LCR10	A[T]13	14	1	7.53523e-05	AAGAGAATAAAAATAATTTTTTTTTTTTTGTAAAACTTTTTTAT
MPXV_349_R_SP_2022	LCR10	[T]7CTTTTTT	14	1	7.53523e-05	AAGAGAATAAAAATATTTTTTTCTTTTTTGTAAAACTTTTTTAT
MPXV_349_R_SP_2022	LCR11	[A]14	14	9246	0.709648	ATAAAAAAGTTTTACAAAAAAAAAAAAAATATTTTTATTCTCTT
MPXV_349_R_SP_2022	LCR11	[A]15	15	1404	0.10776	ATAAAAAAGTTTTACAAAAAAAAAAAAAAATATTTTTATTCTCTT
MPXV_349_R_SP_2022	LCR11	[A]13	13	1782	0.136772	ATAAAAAAGTTTTACAAAAAAAAAAAAATATTTTTATTCTCTT
MPXV_349_R_SP_2022	LCR11	[A]16	16	160	0.0122803	ATAAAAAAGTTTTACAAAAAAAAAAAAAAAATATTTTTATTCTCTT
MPXV_349_R_SP_2022	LCR11	[A]12	12	331	0.0254049	ATAAAAAAGTTTTACAAAAAAAAAAAATATTTTTATTCTCTT
MPXV_349_R_SP_2022	LCR11	[A]13T	14	1	7.67519e-05	ATAAAAAAGTTTTACAAAAAAAAAAAAATTATTTTTATTCTCTT
MPXV_349_R_SP_2022	LCR11	[A]12TA	14	15	0.00115128	ATAAAAAAGTTTTACAAAAAAAAAAAATATATTTTTATTCTCTT
MPXV_349_R_SP_2022	LCR11	[A]11	11	41	0.00314683	ATAAAAAAGTTTTACAAAAAAAAAAATATTTTTATTCTCTT
MPXV_349_R_SP_2022	LCR11	[A]17	17	20	0.00153504	ATAAAAAAGTTTTACAAAAAAAAAAAAAAAAATATTTTTATTCTCTT
MPXV_349_R_SP_2022	LCR11	[A]18	18	3	0.000230256	ATAAAAAAGTTTTACAAAAAAAAAAAAAAAAAATATTTTTATTCTCTT
MPXV_349_R_SP_2022	LCR11	C[A]13	14	1	7.67519e-05	ATAAAAAAGTTTTACCAAAAAAAAAAAAATATTTTTATTCTCTT
MPXV_349_R_SP_2022	LCR11	AAAAC[A]9	14	1	7.67519e-05	ATAAAAAAGTTTTACAAAACAAAAAAAAATATTTTTATTCTCTT
MPXV_349_R_SP_2022	LCR11	AAAAT[A]8	13	1	7.67519e-05	ATAAAAAAGTTTTACAAAATAAAAAAAATATTTTTATTCTCTT
MPXV_349_R_SP_2022	LCR11	AG[A]12	14	2	0.000153504	ATAAAAAAGTTTTACAGAAAAAAAAAAAATATTTTTATTCTCTT
MPXV_349_R_SP_2022	LCR11	[A]7TAAAAAAA	15	1	7.67519e-05	ATAAAAAAGTTTTACAAAAAAATAAAAAAATATTTTTATTCTCTT
MPXV_349_R_SP_2022	LCR11	AAAAAG[A]9	15	1	7.67519e-05	ATAAAAAAGTTTTACAAAAAGAAAAAAAAATATTTTTATTCTCTT
MPXV_349_R_SP_2022	LCR11	G[A]13	14	3	0.000230256	ATAAAAAAGTTTTACGAAAAAAAAAAAAATATTTTTATTCTCTT
MPXV_349_R_SP_2022	LCR11	[A]9GAAAA	14	1	7.67519e-05	ATAAAAAAGTTTTACAAAAAAAAAGAAAATATTTTTATTCTCTT
MPXV_349_R_SP_2022	LCR11	AG[A]13	15	1	7.67519e-05	ATAAAAAAGTTTTACAGAAAAAAAAAAAAATATTTTTATTCTCTT
MPXV_349_R_SP_2022	LCR11	AAAAAC[A]8	14	1	7.67519e-05	ATAAAAAAGTTTTACAAAAACAAAAAAAATATTTTTATTCTCTT
MPXV_349_R_SP_2022	LCR11	AAT[A]11	14	1	7.67519e-05	ATAAAAAAGTTTTACAATAAAAAAAAAAATATTTTTATTCTCTT
MPXV_349_R_SP_2022	LCR11	[A]12GA	14	1	7.67519e-05	ATAAAAAAGTTTTACAAAAAAAAAAAAGATATTTTTATTCTCTT
MPXV_349_R_SP_2022	LCR11	[A]10	10	2	0.000153504	ATAAAAAAGTTTTACAAAAAAAAAATATTTTTATTCTCTT
MPXV_349_R_SP_2022	LCR11	[A]11TAA	14	1	7.67519e-05	ATAAAAAAGTTTTACAAAAAAAAAAATAATATTTTTATTCTCTT
MPXV_349_R_SP_2022	LCR11	[A]8TAAAA	13	1	7.67519e-05	ATAAAAAAGTTTTACAAAAAAAATAAAATATTTTTATTCTCTT
MPXV_349_R_SP_2022	LCR11	AAAAAG[A]8	14	1	7.67519e-05	ATAAAAAAGTTTTACAAAAAGAAAAAAAATATTTTTATTCTCTT
MPXV_349_R_SP_2022	LCR11	[A]14C	15	1	7.67519e-05	ATAAAAAAGTTTTACAAAAAAAAAAAAAACTATTTTTATTCTCTT
MPXV_349_R_SP_2022	LCR11	[A]10TAAA	14	1	7.67519e-05	ATAAAAAAGTTTTACAAAAAAAAAATAAATATTTTTATTCTCTT
MPXV_349_R_SP_2022	LCR11	N[A]11	12	1	7.67519e-05	ATAAAAAAGTTTTACNAAAAAAAAAAATATTTTTATTCTCTT
MPXV_349_R_SP_2022	LCR11	[A]13N	14	1	7.67519e-05	ATAAAAAAGTTTTACAAAAAAAAAAAAANTATTTTTATTCTCTT
MPXV_349_R_SP_2022	LCR11	AAAAAAN[A]8	15	1	7.67519e-05	ATAAAAAAGTTTTACAAAAAANAAAAAAAATATTTTTATTCTCTT
MPXV_349_R_SP_2022	LCR11	[A]10CAAAAA	16	1	7.67519e-05	ATAAAAAAGTTTTACAAAAAAAAAACAAAAATATTTTTATTCTCTT
MPXV_349_R_SP_2022	LCR12	[A]9	9	13080	0.966526	TGATACTTTTTCTAGAAAAAAAAATGAATTGATGATATA
MPXV_349_R_SP_2022	LCR12	AAAG[A]5	9	1	7.38934e-05	TGATACTTTTTCTAGAAAGAAAAATGAATTGATGATATA
MPXV_349_R_SP_2022	LCR12	[A]10	10	288	0.0212813	TGATACTTTTTCTAGAAAAAAAAAATGAATTGATGATATA
MPXV_349_R_SP_2022	LCR12	[A]8	8	115	0.00849775	TGATACTTTTTCTAGAAAAAAAATGAATTGATGATATA
MPXV_349_R_SP_2022	LCR12	[A]11	11	15	0.0011084	TGATACTTTTTCTAGAAAAAAAAAAATGAATTGATGATATA
MPXV_349_R_SP_2022	LCR12	G[A]8	9	2	0.000147787	TGATACTTTTTCTAGGAAAAAAAATGAATTGATGATATA
MPXV_349_R_SP_2022	LCR12	AAGAAAAAATGAATTGATGATATAAGTGTCTTCATAACGCATTATTACGTTAGCATTCTATTATCCAGTGTT[A]7	79	1	7.38934e-05	TGATACTTTTTCTAGAAGAAAAAATGAATTGATGATATA
MPXV_349_R_SP_2022	LCR12	[A]7	7	6	0.000443361	TGATACTTTTTCTAGAAAAAAATGAATTGATGATATA
MPXV_349_R_SP_2022	LCR12	AAG[A]6	9	1	7.38934e-05	TGATACTTTTTCTAGAAGAAAAAATGAATTGATGATATA
MPXV_349_R_SP_2022	LCR12	AAAT[A]7	11	1	7.38934e-05	TGATACTTTTTCTAGAAATAAAAAAATGAATTGATGATATA
MPXV_349_R_SP_2022	LCR12	[A]8T	9	1	7.38934e-05	TGATACTTTTTCTAGAAAAAAAATTGAATTGATGATATA
MPXV_349_R_SP_2022	LCR12	AC[A]7	9	4	0.000295574	TGATACTTTTTCTAGACAAAAAAATGAATTGATGATATA
MPXV_349_R_SP_2022	LCR12	[A]5GATTTCAGAATCTAAATTCCAATCATTGGGAAACATTACAGATCTGATGACCGACGATAATATAAACATCTTGATACTTTTTCTAGAAAATAAAA	100	1	7.38934e-05	TGATACTTTTTCTAGAAAATAAAATGAATTGATGATATA
MPXV_349_R_SP_2022	LCR12	[A]7TA	9	1	7.38934e-05	TGATACTTTTTCTAGAAAAAAATATGAATTGATGATATA
MPXV_349_R_SP_2022	LCR12	T[A]8	9	1	7.38934e-05	TGATACTTTTTCTAGTAAAAAAAATGAATTGATGATATA
MPXV_349_R_SP_2022	LCR12	[A]6CAA	9	1	7.38934e-05	TGATACTTTTTCTAGAAAAAACAATGAATTGATGATATA
MPXV_349_R_SP_2022	LCR12	[A]8G	9	1	7.38934e-05	TGATACTTTTTCTAGAAAAAAAAGTGAATTGATGATATA
MPXV_349_R_SP_2022	LCR12	N[A]8	9	1	7.38934e-05	TGATACTTTTTCTAGNAAAAAAAATGAATTGATGATATA
MPXV_349_R_SP_2022	LCR12	AAAT[A]5	9	1	7.38934e-05	TGATACTTTTTCTAGAAATAAAAATGAATTGATGATATA
MPXV_349_R_SP_2022	LCR12	AG[A]7	9	3	0.00022168	TGATACTTTTTCTAGAGAAAAAAATGAATTGATGATATA
MPXV_349_R_SP_2022	LCR12	[A]7GA	9	1	7.38934e-05	TGATACTTTTTCTAGAAAAAAAGATGAATTGATGATATA
MPXV_349_R_SP_2022	LCR12	AT[A]7	9	2	0.000147787	TGATACTTTTTCTAGATAAAAAAATGAATTGATGATATA
MPXV_349_R_SP_2022	LCR12	[A]4GAAAA	9	1	7.38934e-05	TGATACTTTTTCTAGAAAAGAAAATGAATTGATGATATA
MPXV_349_R_SP_2022	LCR12	[A]8C	9	1	7.38934e-05	TGATACTTTTTCTAGAAAAAAAACTGAATTGATGATATA
MPXV_349_R_SP_2022	LCR12	[A]8N	9	3	0.00022168	TGATACTTTTTCTAGAAAAAAAANTGAATTGATGATATA
MPXV_349_R_SP_2022	LCR13	[T]9	9	11206	0.965452	GCTCCTGTAGCATACTTTTTTTTTACCTTGAGAATATCC
MPXV_349_R_SP_2022	LCR13	[T]10	10	109	0.00939088	GCTCCTGTAGCATACTTTTTTTTTTACCTTGAGAATATCC
MPXV_349_R_SP_2022	LCR13	[T]8	8	242	0.0208495	GCTCCTGTAGCATACTTTTTTTTACCTTGAGAATATCC
MPXV_349_R_SP_2022	LCR13	TA[T]7	9	3	0.000258465	GCTCCTGTAGCATACTATTTTTTTACCTTGAGAATATCC
MPXV_349_R_SP_2022	LCR13	TTTCTTTTTACCTTGAGAATATCCATTGTTTGCTTGGTCAATAGTGATATGTGA[T]6	60	2	0.00017231	GCTCCTGTAGCATACTTTCTTTTTACCTTGAGAATATCC
MPXV_349_R_SP_2022	LCR13	[T]7CT	9	2	0.00017231	GCTCCTGTAGCATACTTTTTTTCTACCTTGAGAATATCC
MPXV_349_R_SP_2022	LCR13	TTTGTTTTTACCTTGAGAATATCCATTGTTTGCTTGGTCAATAGTGATATGTGA[T]6	60	2	0.00017231	GCTCCTGTAGCATACTTTGTTTTTACCTTGAGAATATCC
MPXV_349_R_SP_2022	LCR13	[T]7AT	9	1	8.61549e-05	GCTCCTGTAGCATACTTTTTTTATACCTTGAGAATATCC
MPXV_349_R_SP_2022	LCR13	TTTTCTTTTACCTTGAGAATATCCATTGTTTGCTTGGTCAATAGTGATATGTGA[T]6	60	1	8.61549e-05	GCTCCTGTAGCATACTTTTCTTTTACCTTGAGAATATCC
MPXV_349_R_SP_2022	LCR13	TTC[T]6	9	2	0.00017231	GCTCCTGTAGCATACTTCTTTTTTACCTTGAGAATATCC
MPXV_349_R_SP_2022	LCR13	[T]7	7	7	0.000603084	GCTCCTGTAGCATACTTTTTTTACCTTGAGAATATCC
MPXV_349_R_SP_2022	LCR13	[T]6CTT	9	4	0.00034462	GCTCCTGTAGCATACTTTTTTCTTACCTTGAGAATATCC
MPXV_349_R_SP_2022	LCR13	TC[T]7	9	3	0.000258465	GCTCCTGTAGCATACTCTTTTTTTACCTTGAGAATATCC
MPXV_349_R_SP_2022	LCR13	TTTATTTTTACCTTGAGAATATCCATTGTTTGCTTGGTCAATAGTGATATGTGA[T]6	60	1	8.61549e-05	GCTCCTGTAGCATACTTTATTTTTACCTTGAGAATATCC
MPXV_349_R_SP_2022	LCR13	[T]11	11	1	8.61549e-05	GCTCCTGTAGCATACTTTTTTTTTTTACCTTGAGAATATCC
MPXV_349_R_SP_2022	LCR13	[T]8G	9	6	0.000516929	GCTCCTGTAGCATACTTTTTTTTGACCTTGAGAATATCC
MPXV_349_R_SP_2022	LCR13	[T]9G	10	1	8.61549e-05	GCTCCTGTAGCATACTTTTTTTTTGACCTTGAGAATATCC
MPXV_349_R_SP_2022	LCR13	TTA[T]6	9	1	8.61549e-05	GCTCCTGTAGCATACTTATTTTTTACCTTGAGAATATCC
MPXV_349_R_SP_2022	LCR13	[T]7GT	9	6	0.000516929	GCTCCTGTAGCATACTTTTTTTGTACCTTGAGAATATCC
MPXV_349_R_SP_2022	LCR13	TATTTTTGTACCTTGAGAATATCCATTGTTTGCTTGGTCAATAGTGATATGTGA[T]6	60	1	8.61549e-05	GCTCCTGTAGCATACTATTTTTGTACCTTGAGAATATCC
MPXV_349_R_SP_2022	LCR13	[T]6ATT	9	2	0.00017231	GCTCCTGTAGCATACTTTTTTATTACCTTGAGAATATCC
MPXV_349_R_SP_2022	LCR13	TTTTTGTTTACCTTGAGAATATCCATTGTTTGCTTGGTCAATAGTGATATGTGA[T]6	60	1	8.61549e-05	GCTCCTGTAGCATACTTTTTGTTTACCTTGAGAATATCC
MPXV_349_R_SP_2022	LCR13	TTN[T]6	9	2	0.00017231	GCTCCTGTAGCATACTTNTTTTTTACCTTGAGAATATCC
MPXV_349_R_SP_2022	LCR13	[T]6GTT	9	1	8.61549e-05	GCTCCTGTAGCATACTTTTTTGTTACCTTGAGAATATCC
MPXV_349_R_SP_2022	LCR14	[T]9	9	11515	0.947503	TTACATCTTGATATATTTTTTTTTAAAGAGGCTGGTAAC
MPXV_349_R_SP_2022	LCR14	[T]8	8	364	0.0299515	TTACATCTTGATATATTTTTTTTAAAGAGGCTGGTAAC
MPXV_349_R_SP_2022	LCR14	[T]10	10	208	0.0171151	TTACATCTTGATATATTTTTTTTTTAAAGAGGCTGGTAAC
MPXV_349_R_SP_2022	LCR14	[T]8A	9	21	0.00172797	TTACATCTTGATATATTTTTTTTAAAAGAGGCTGGTAAC
MPXV_349_R_SP_2022	LCR14	[T]7	7	8	0.000658274	TTACATCTTGATATATTTTTTTAAAGAGGCTGGTAAC
MPXV_349_R_SP_2022	LCR14	[T]4CTTTT	9	1	8.22842e-05	TTACATCTTGATATATTTTCTTTTAAAGAGGCTGGTAAC
MPXV_349_R_SP_2022	LCR14	[T]6CTT	9	3	0.000246853	TTACATCTTGATATATTTTTTCTTAAAGAGGCTGGTAAC
MPXV_349_R_SP_2022	LCR14	[T]11	11	4	0.000329137	TTACATCTTGATATATTTTTTTTTTTAAAGAGGCTGGTAAC
MPXV_349_R_SP_2022	LCR14	[T]4GTTTT	9	2	0.000164568	TTACATCTTGATATATTTTGTTTTAAAGAGGCTGGTAAC
MPXV_349_R_SP_2022	LCR14	TTTA[T]5	9	1	8.22842e-05	TTACATCTTGATATATTTATTTTTAAAGAGGCTGGTAAC
MPXV_349_R_SP_2022	LCR14	C[T]8	9	1	8.22842e-05	TTACATCTTGATATACTTTTTTTTAAAGAGGCTGGTAAC
MPXV_349_R_SP_2022	LCR14	[T]8G	9	8	0.000658274	TTACATCTTGATATATTTTTTTTGAAAGAGGCTGGTAAC
MPXV_349_R_SP_2022	LCR14	TTG[T]6	9	1	8.22842e-05	TTACATCTTGATATATTGTTTTTTAAAGAGGCTGGTAAC
MPXV_349_R_SP_2022	LCR14	TA[T]7	9	1	8.22842e-05	TTACATCTTGATATATATTTTTTTAAAGAGGCTGGTAAC
MPXV_349_R_SP_2022	LCR14	TTTG[T]5	9	1	8.22842e-05	TTACATCTTGATATATTTGTTTTTAAAGAGGCTGGTAAC
MPXV_349_R_SP_2022	LCR14	TTTCA[T]4	9	1	8.22842e-05	TTACATCTTGATATATTTCATTTTAAAGAGGCTGGTAAC
MPXV_349_R_SP_2022	LCR14	TC[T]7	9	4	0.000329137	TTACATCTTGATATATCTTTTTTTAAAGAGGCTGGTAAC
MPXV_349_R_SP_2022	LCR14	G[T]8	9	2	0.000164568	TTACATCTTGATATAGTTTTTTTTAAAGAGGCTGGTAAC
MPXV_349_R_SP_2022	LCR14	TG[T]7	9	2	0.000164568	TTACATCTTGATATATGTTTTTTTAAAGAGGCTGGTAAC
MPXV_349_R_SP_2022	LCR14	[T]7AT	9	1	8.22842e-05	TTACATCTTGATATATTTTTTTATAAAGAGGCTGGTAAC
MPXV_349_R_SP_2022	LCR14	[T]7NT	9	1	8.22842e-05	TTACATCTTGATATATTTTTTTNTAAAGAGGCTGGTAAC
MPXV_349_R_SP_2022	LCR14	[T]4ATTTT	9	1	8.22842e-05	TTACATCTTGATATATTTTATTTTAAAGAGGCTGGTAAC
MPXV_349_R_SP_2022	LCR14	[T]5ATTT	9	1	8.22842e-05	TTACATCTTGATATATTTTTATTTAAAGAGGCTGGTAAC
MPXV_349_R_SP_2022	LCR14	[T]8C	9	1	8.22842e-05	TTACATCTTGATATATTTTTTTTCAAAGAGGCTGGTAAC
MPXV_349_R_SP_2022	LCR15	[ATAACAATT]4[ATAATTGTT]1[ATAATAATT]1[ATAATTGTT]1	7	5631	0.976926	TTGTTACAAAAGTTAATAACAATTATAACAATTATAACAATTATAACAATTATAATTGTTATAATAATTATAATTGTTATAATTATGATGATA
MPXV_349_R_SP_2022	LCR15	[ATAACAATT]4[ATAATTGTT]1[ATAATAATT]1ATAATTTTT	7	8	0.00138793	TTGTTACAAAAGTTAATAACAATTATAACAATTATAACAATTATAACAATTATAATTGTTATAATAATTATAATTTTTATAATTATGATGATA
MPXV_349_R_SP_2022	LCR15	ATAACAATTATAACAATTATAAAAATT[ATAACAATT]1[ATAATTGTT]1[ATAATAATT]1[ATAATTGTT]1	7	4	0.000693963	TTGTTACAAAAGTTAATAACAATTATAACAATTATAAAAATTATAACAATTATAATTGTTATAATAATTATAATTGTTATAATTATGATGATA
MPXV_349_R_SP_2022	LCR15	[ATAACAATT]4ATAATTCTTATAATAATTATAATTGTT	7	2	0.000346981	TTGTTACAAAAGTTAATAACAATTATAACAATTATAACAATTATAACAATTATAATTCTTATAATAATTATAATTGTTATAATTATGATGATA
MPXV_349_R_SP_2022	LCR15	[ATAACAATT]4[ATAATTGTT]1[ATAATAATT]1ATAATTCTT	7	1	0.000173491	TTGTTACAAAAGTTAATAACAATTATAACAATTATAACAATTATAACAATTATAATTGTTATAATAATTATAATTCTTATAATTATGATGATA
MPXV_349_R_SP_2022	LCR15	[ATAACAATT]4ATAAGTGTTATAATAATTATAATTGTT	7	1	0.000173491	TTGTTACAAAAGTTAATAACAATTATAACAATTATAACAATTATAACAATTATAAGTGTTATAATAATTATAATTGTTATAATTATGATGATA
MPXV_349_R_SP_2022	LCR15	ATAACAATTATAACAATTATAACAATTATAAAAATT[ATAATTGTT]1[ATAATAATT]1[ATAATTGTT]1	7	4	0.000693963	TTGTTACAAAAGTTAATAACAATTATAACAATTATAACAATTATAAAAATTATAATTGTTATAATAATTATAATTGTTATAATTATGATGATA
MPXV_349_R_SP_2022	LCR15	[ATAACAATT]4ATAATCGTTATAATAATTATAATTGTT	7	1	0.000173491	TTGTTACAAAAGTTAATAACAATTATAACAATTATAACAATTATAACAATTATAATCGTTATAATAATTATAATTGTTATAATTATGATGATA
MPXV_349_R_SP_2022	LCR15	ATAACAATTATAACAATTATAACAATTACAACAATT[ATAATTGTT]1[ATAATAATT]1[ATAATTGTT]1	7	3	0.000520472	TTGTTACAAAAGTTAATAACAATTATAACAATTATAACAATTACAACAATTATAATTGTTATAATAATTATAATTGTTATAATTATGATGATA
MPXV_349_R_SP_2022	LCR15	ATAACAATTATAACAATTATAACAATTATAACGATT[ATAATTGTT]1[ATAATAATT]1[ATAATTGTT]1	7	1	0.000173491	TTGTTACAAAAGTTAATAACAATTATAACAATTATAACAATTATAACGATTATAATTGTTATAATAATTATAATTGTTATAATTATGATGATA
MPXV_349_R_SP_2022	LCR15	[ATAACAATT]4AAAATTGTTATAATAATTATAATTGTT	7	1	0.000173491	TTGTTACAAAAGTTAATAACAATTATAACAATTATAACAATTATAACAATTAAAATTGTTATAATAATTATAATTGTTATAATTATGATGATA
MPXV_349_R_SP_2022	LCR15	[ATAACAATT]4ATAATTGCTATAATAATTATAATTGTT	7	1	0.000173491	TTGTTACAAAAGTTAATAACAATTATAACAATTATAACAATTATAACAATTATAATTGCTATAATAATTATAATTGTTATAATTATGATGATA
MPXV_349_R_SP_2022	LCR15	ATAACAATTATAACAATTGTAACAATT[ATAACAATT]1[ATAATTGTT]1[ATAATAATT]1[ATAATTGTT]1	7	1	0.000173491	TTGTTACAAAAGTTAATAACAATTATAACAATTGTAACAATTATAACAATTATAATTGTTATAATAATTATAATTGTTATAATTATGATGATA
MPXV_349_R_SP_2022	LCR15	[ATAACAATT]4[ATAATTGTT]1[ATAATAATT]1ATAATTGGT	7	2	0.000346981	TTGTTACAAAAGTTAATAACAATTATAACAATTATAACAATTATAACAATTATAATTGTTATAATAATTATAATTGGTATAATTATGATGATA
MPXV_349_R_SP_2022	LCR15	[ATAACAATT]4[ATAATTGTT]1[ATAATAATT]1ATCATTGTT	7	2	0.000346981	TTGTTACAAAAGTTAATAACAATTATAACAATTATAACAATTATAACAATTATAATTGTTATAATAATTATCATTGTTATAATTATGATGATA
MPXV_349_R_SP_2022	LCR15	ATAACAATTATAACAAAT[ATAACAATT]2[ATAATTGTT]1[ATAATAATT]1[ATAATTGTT]1	7	3	0.000520472	TTGTTACAAAAGTTAATAACAATTATAACAAATATAACAATTATAACAATTATAATTGTTATAATAATTATAATTGTTATAATTATGATGATA
MPXV_349_R_SP_2022	LCR15	[ATAACAATT]4[ATAATTGTT]1[ATAATAATT]1ATAATTGAT	7	1	0.000173491	TTGTTACAAAAGTTAATAACAATTATAACAATTATAACAATTATAACAATTATAATTGTTATAATAATTATAATTGATATAATTATGATGATA
MPXV_349_R_SP_2022	LCR15	ATAACAATTATAACAATTATAACAATTAAAACAATT[ATAATTGTT]1[ATAATAATT]1[ATAATTGTT]1	7	1	0.000173491	TTGTTACAAAAGTTAATAACAATTATAACAATTATAACAATTAAAACAATTATAATTGTTATAATAATTATAATTGTTATAATTATGATGATA
MPXV_349_R_SP_2022	LCR15	ATAGCAATT[ATAACAATT]3[ATAATTGTT]1[ATAATAATT]1[ATAATTGTT]1	7	1	0.000173491	TTGTTACAAAAGTTAATAGCAATTATAACAATTATAACAATTATAACAATTATAATTGTTATAATAATTATAATTGTTATAATTATGATGATA
MPXV_349_R_SP_2022	LCR15	ATAACAATTAAAACAATT[ATAACAATT]2[ATAATTGTT]1[ATAATAATT]1[ATAATTGTT]1	7	1	0.000173491	TTGTTACAAAAGTTAATAACAATTAAAACAATTATAACAATTATAACAATTATAATTGTTATAATAATTATAATTGTTATAATTATGATGATA
MPXV_349_R_SP_2022	LCR15	ATAACTATT[ATAACAATT]3[ATAATTGTT]1[ATAATAATT]1ATACTTGTT	7	1	0.000173491	TTGTTACAAAAGTTAATAACTATTATAACAATTATAACAATTATAACAATTATAATTGTTATAATAATTATACTTGTTATAATTATGATGATA
MPXV_349_R_SP_2022	LCR15	ATAACAATTATAACAATA[ATAACAATT]2[ATAATTGTT]1[ATAATAATT]1[ATAATTGTT]1	7	1	0.000173491	TTGTTACAAAAGTTAATAACAATTATAACAATAATAACAATTATAACAATTATAATTGTTATAATAATTATAATTGTTATAATTATGATGATA
MPXV_349_R_SP_2022	LCR15	[ATAACAATT]4[ATAATTGTT]1[ATAATAATT]1ATAAGTGTT	7	1	0.000173491	TTGTTACAAAAGTTAATAACAATTATAACAATTATAACAATTATAACAATTATAATTGTTATAATAATTATAAGTGTTATAATTATGATGATA
MPXV_349_R_SP_2022	LCR15	[ATAACAATT]4ATAATTTTTATAATAATTATAATTGTT	7	3	0.000520472	TTGTTACAAAAGTTAATAACAATTATAACAATTATAACAATTATAACAATTATAATTTTTATAATAATTATAATTGTTATAATTATGATGATA
MPXV_349_R_SP_2022	LCR15	[ATAACAATT]4ATAATTATTATAATAATTATAATTGTT	7	2	0.000346981	TTGTTACAAAAGTTAATAACAATTATAACAATTATAACAATTATAACAATTATAATTATTATAATAATTATAATTGTTATAATTATGATGATA
MPXV_349_R_SP_2022	LCR15	[ATAACAATT]4ATAATTGGTATAATAATTATAATTGTT	7	1	0.000173491	TTGTTACAAAAGTTAATAACAATTATAACAATTATAACAATTATAACAATTATAATTGGTATAATAATTATAATTGTTATAATTATGATGATA
MPXV_349_R_SP_2022	LCR15	ATAACAATTATAACGATT[ATAACAATT]2[ATAATTGTT]1[ATAATAATT]1[ATAATTGTT]1	7	1	0.000173491	TTGTTACAAAAGTTAATAACAATTATAACGATTATAACAATTATAACAATTATAATTGTTATAATAATTATAATTGTTATAATTATGATGATA
MPXV_349_R_SP_2022	LCR15	[ATAACAATT]4ATAAATGTTATAATAATTATAATTGTT	7	2	0.000346981	TTGTTACAAAAGTTAATAACAATTATAACAATTATAACAATTATAACAATTATAAATGTTATAATAATTATAATTGTTATAATTATGATGATA
MPXV_349_R_SP_2022	LCR15	ATAACAATTATAACAATTATAACAATA[ATAACAATT]1[ATAATTGTT]1[ATAATAATT]1[ATAATTGTT]1	7	2	0.000346981	TTGTTACAAAAGTTAATAACAATTATAACAATTATAACAATAATAACAATTATAATTGTTATAATAATTATAATTGTTATAATTATGATGATA
MPXV_349_R_SP_2022	LCR15	ATAACAAAT[ATAACAATT]3[ATAATTGTT]1[ATAATAATT]1[ATAATTGTT]1	7	2	0.000346981	TTGTTACAAAAGTTAATAACAAATATAACAATTATAACAATTATAACAATTATAATTGTTATAATAATTATAATTGTTATAATTATGATGATA
MPXV_349_R_SP_2022	LCR15	[ATAACAATT]4[ATAATTGTT]1ATAGTAATTATAATTGTT	7	2	0.000346981	TTGTTACAAAAGTTAATAACAATTATAACAATTATAACAATTATAACAATTATAATTGTTATAGTAATTATAATTGTTATAATTATGATGATA
MPXV_349_R_SP_2022	LCR15	ATAACAATTATAACAATTATAACAATTGTAACAATT[ATAATTGTT]1[ATAATAATT]1[ATAATTGTT]1	7	1	0.000173491	TTGTTACAAAAGTTAATAACAATTATAACAATTATAACAATTGTAACAATTATAATTGTTATAATAATTATAATTGTTATAATTATGATGATA
MPXV_349_R_SP_2022	LCR15	AAAACAATT[ATAACAATT]3[ATAATTGTT]1[ATAATAATT]1[ATAATTGTT]1	7	1	0.000173491	TTGTTACAAAAGTTAAAAACAATTATAACAATTATAACAATTATAACAATTATAATTGTTATAATAATTATAATTGTTATAATTATGATGATA
MPXV_349_R_SP_2022	LCR15	ATAACAATTATAACAATTATAACAATTATAACAATA[ATAATTGTT]1[ATAATAATT]1[ATAATTGTT]1	7	2	0.000346981	TTGTTACAAAAGTTAATAACAATTATAACAATTATAACAATTATAACAATAATAATTGTTATAATAATTATAATTGTTATAATTATGATGATA
MPXV_349_R_SP_2022	LCR15	[ATAACAATT]4ATAGTTGTTATAATAATTATAATTGTT	7	1	0.000173491	TTGTTACAAAAGTTAATAACAATTATAACAATTATAACAATTATAACAATTATAGTTGTTATAATAATTATAATTGTTATAATTATGATGATA
MPXV_349_R_SP_2022	LCR15	ATAACAATTATAACAATTAAAACAATT[ATAACAATT]1[ATAATTGTT]1[ATAATAATT]1[ATAATTGTT]1	7	2	0.000346981	TTGTTACAAAAGTTAATAACAATTATAACAATTAAAACAATTATAACAATTATAATTGTTATAATAATTATAATTGTTATAATTATGATGATA
MPXV_349_R_SP_2022	LCR15	[ATAACAATT]4[ATAATTGTT]1ATAAAAATTATAATTGTT	7	1	0.000173491	TTGTTACAAAAGTTAATAACAATTATAACAATTATAACAATTATAACAATTATAATTGTTATAAAAATTATAATTGTTATAATTATGATGATA
MPXV_349_R_SP_2022	LCR15	ATAACAATTATAACAATTATAACAAAT[ATAACAATT]1[ATAATTGTT]1[ATAATAATT]1[ATAATTGTT]1	7	1	0.000173491	TTGTTACAAAAGTTAATAACAATTATAACAATTATAACAAATATAACAATTATAATTGTTATAATAATTATAATTGTTATAATTATGATGATA
MPXV_349_R_SP_2022	LCR15	ATAACAGTT[ATAACAATT]3[ATAATTGTT]1[ATAATAATT]1[ATAATTGTT]1	7	1	0.000173491	TTGTTACAAAAGTTAATAACAGTTATAACAATTATAACAATTATAACAATTATAATTGTTATAATAATTATAATTGTTATAATTATGATGATA
MPXV_349_R_SP_2022	LCR15	ATAAAAATT[ATAACAATT]3[ATAATTGTT]1[ATAATAATT]1[ATAATTGTT]1	7	4	0.000693963	TTGTTACAAAAGTTAATAAAAATTATAACAATTATAACAATTATAACAATTATAATTGTTATAATAATTATAATTGTTATAATTATGATGATA
MPXV_349_R_SP_2022	LCR15	ATAACAATTATAACAATTATAACAATG[ATAACAATT]1[ATAATTGTT]1[ATAATAATT]1[ATAATTGTT]1	7	1	0.000173491	TTGTTACAAAAGTTAATAACAATTATAACAATTATAACAATGATAACAATTATAATTGTTATAATAATTATAATTGTTATAATTATGATGATA
MPXV_349_R_SP_2022	LCR15	[ATAACAATT]4[ATAATTGTT]1ATAATAATAATAATTGTT	7	1	0.000173491	TTGTTACAAAAGTTAATAACAATTATAACAATTATAACAATTATAACAATTATAATTGTTATAATAATAATAATTGTTATAATTATGATGATA
MPXV_349_R_SP_2022	LCR15	ATAACAATTATAACAATTATAACAACT[ATAACAATT]1[ATAATTGTT]1[ATAATAATT]1[ATAATTGTT]1	7	1	0.000173491	TTGTTACAAAAGTTAATAACAATTATAACAATTATAACAACTATAACAATTATAATTGTTATAATAATTATAATTGTTATAATTATGATGATA
MPXV_349_R_SP_2022	LCR15	ATAACAATTATAACAAGT[ATAACAATT]2[ATAATTGTT]1[ATAATAATT]1[ATAATTGTT]1	7	1	0.000173491	TTGTTACAAAAGTTAATAACAATTATAACAAGTATAACAATTATAACAATTATAATTGTTATAATAATTATAATTGTTATAATTATGATGATA
MPXV_349_R_SP_2022	LCR15	ATAACAATTATAACAATTATAACAATTATAACAATC[ATAATTGTT]1[ATAATAATT]1[ATAATTGTT]1	7	1	0.000173491	TTGTTACAAAAGTTAATAACAATTATAACAATTATAACAATTATAACAATCATAATTGTTATAATAATTATAATTGTTATAATTATGATGATA
MPXV_349_R_SP_2022	LCR15	[ATAACAATT]4[ATAATTGTT]1[ATAATAATT]1ATAATAGTT	7	2	0.000346981	TTGTTACAAAAGTTAATAACAATTATAACAATTATAACAATTATAACAATTATAATTGTTATAATAATTATAATAGTTATAATTATGATGATA
MPXV_349_R_SP_2022	LCR15	[ATAACAATT]3ATAAAAATTATAATTGTTAAAATAATTATAATTTTT	7	1	0.000173491	TTGTTACAAAAGTTAATAACAATTATAACAATTATAACAATTATAAAAATTATAATTGTTAAAATAATTATAATTTTTATAATTATGATGATA
MPXV_349_R_SP_2022	LCR15	AGAACAATT[ATAACAATT]3[ATAATTGTT]1[ATAATAATT]1[ATAATTGTT]1	7	1	0.000173491	TTGTTACAAAAGTTAAGAACAATTATAACAATTATAACAATTATAACAATTATAATTGTTATAATAATTATAATTGTTATAATTATGATGATA
MPXV_349_R_SP_2022	LCR15	[ATAACAATT]4[ATAATTGTT]1GTAATAATTATAATTGTT	7	1	0.000173491	TTGTTACAAAAGTTAATAACAATTATAACAATTATAACAATTATAACAATTATAATTGTTGTAATAATTATAATTGTTATAATTATGATGATA
MPXV_349_R_SP_2022	LCR15	ATAACAATTATAACAATTAGAACAATT[ATAACAATT]1[ATAATTGTT]1[ATAATAATT]1[ATAATTGTT]1	7	2	0.000346981	TTGTTACAAAAGTTAATAACAATTATAACAATTAGAACAATTATAACAATTATAATTGTTATAATAATTATAATTGTTATAATTATGATGATA
MPXV_349_R_SP_2022	LCR15	ATCACAATT[ATAACAATT]3[ATAATTGTT]1[ATAATAATT]1[ATAATTGTT]1	7	4	0.000693963	TTGTTACAAAAGTTAATCACAATTATAACAATTATAACAATTATAACAATTATAATTGTTATAATAATTATAATTGTTATAATTATGATGATA
MPXV_349_R_SP_2022	LCR15	[ATAACAATT]4ATATTGTTATAATAATTATAATTGTT	6.8	1	0.000173491	TTGTTACAAAAGTTAATAACAATTATAACAATTATAACAATTATAACAATTATATTGTTATAATAATTATAATTGTTATAATTATGATGATA
MPXV_349_R_SP_2022	LCR15	[ATAACAATT]4[ATAATTGTT]1[ATAATAATT]1ATAATCGTT	7	1	0.000173491	TTGTTACAAAAGTTAATAACAATTATAACAATTATAACAATTATAACAATTATAATTGTTATAATAATTATAATCGTTATAATTATGATGATA
MPXV_349_R_SP_2022	LCR15	[ATAACAATT]4[ATAATTGTT]1ATAATAATCATAATTGTT	7	2	0.000346981	TTGTTACAAAAGTTAATAACAATTATAACAATTATAACAATTATAACAATTATAATTGTTATAATAATCATAATTGTTATAATTATGATGATA
MPXV_349_R_SP_2022	LCR15	[ATAACAATT]4[ATAATTGTT]1ATAATAAGTATAATTGTT	7	1	0.000173491	TTGTTACAAAAGTTAATAACAATTATAACAATTATAACAATTATAACAATTATAATTGTTATAATAAGTATAATTGTTATAATTATGATGATA
MPXV_349_R_SP_2022	LCR15	ATAACAATTATAACAATTATAACACTT[ATAACAATT]1[ATAATTGTT]1[ATAATAATT]1[ATAATTGTT]1	7	2	0.000346981	TTGTTACAAAAGTTAATAACAATTATAACAATTATAACACTTATAACAATTATAATTGTTATAATAATTATAATTGTTATAATTATGATGATA
MPXV_349_R_SP_2022	LCR15	[ATAACAATT]4GTAATTGTTATAATAATTATAATTGTT	7	2	0.000346981	TTGTTACAAAAGTTAATAACAATTATAACAATTATAACAATTATAACAATTGTAATTGTTATAATAATTATAATTGTTATAATTATGATGATA
MPXV_349_R_SP_2022	LCR15	ATAACAATTATAACAATTATAACAATTATAACACTT[ATAATTGTT]1[ATAATAATT]1[ATAATTGTT]1	7	5	0.000867453	TTGTTACAAAAGTTAATAACAATTATAACAATTATAACAATTATAACACTTATAATTGTTATAATAATTATAATTGTTATAATTATGATGATA
MPXV_349_R_SP_2022	LCR15	ATAACAATTATAACAATTATAACAATTATAACCATT[ATAATTGTT]1[ATAATAATT]1[ATAATTGTT]1	7	1	0.000173491	TTGTTACAAAAGTTAATAACAATTATAACAATTATAACAATTATAACCATTATAATTGTTATAATAATTATAATTGTTATAATTATGATGATA
MPXV_349_R_SP_2022	LCR15	[ATAACAATT]4[ATAATTGTT]1[ATAATAATT]1ATAATTATT	7	1	0.000173491	TTGTTACAAAAGTTAATAACAATTATAACAATTATAACAATTATAACAATTATAATTGTTATAATAATTATAATTATTATAATTATGATGATA
MPXV_349_R_SP_2022	LCR15	ATAACAATTATAACAATTTTAACAATT[ATAACAATT]1[ATAATTGTT]1[ATAATAATT]1[ATAATTGTT]1	7	1	0.000173491	TTGTTACAAAAGTTAATAACAATTATAACAATTTTAACAATTATAACAATTATAATTGTTATAATAATTATAATTGTTATAATTATGATGATA
MPXV_349_R_SP_2022	LCR15	ATAACAATTATAACAATTATAACAAGTATAACAATTATAAATGTT[ATAATAATT]1[ATAATTGTT]1	7	1	0.000173491	TTGTTACAAAAGTTAATAACAATTATAACAATTATAACAAGTATAACAATTATAAATGTTATAATAATTATAATTGTTATAATTATGATGATA
MPXV_349_R_SP_2022	LCR15	ATAACAATTATAACAATTATAAGAATT[ATAACAATT]1[ATAATTGTT]1[ATAATAATT]1[ATAATTGTT]1	7	1	0.000173491	TTGTTACAAAAGTTAATAACAATTATAACAATTATAAGAATTATAACAATTATAATTGTTATAATAATTATAATTGTTATAATTATGATGATA
MPXV_349_R_SP_2022	LCR15	ATAACAATTATAACAATTATAACAATTATAAGAATT[ATAATTGTT]1[ATAATAATT]1[ATAATTGTT]1	7	1	0.000173491	TTGTTACAAAAGTTAATAACAATTATAACAATTATAACAATTATAAGAATTATAATTGTTATAATAATTATAATTGTTATAATTATGATGATA
MPXV_349_R_SP_2022	LCR15	[ATAACAATT]4[ATAATTGTT]1TTAATAATTATAATTGTT	7	1	0.000173491	TTGTTACAAAAGTTAATAACAATTATAACAATTATAACAATTATAACAATTATAATTGTTTTAATAATTATAATTGTTATAATTATGATGATA
MPXV_349_R_SP_2022	LCR15	[ATAACAATT]4ATACTTGTTATAATAATTATAATTGTT	7	1	0.000173491	TTGTTACAAAAGTTAATAACAATTATAACAATTATAACAATTATAACAATTATACTTGTTATAATAATTATAATTGTTATAATTATGATGATA
MPXV_349_R_SP_2022	LCR15	CTAACAATT[ATAACAATT]3[ATAATTGTT]1[ATAATAATT]1[ATAATTGTT]1	7	3	0.000520472	TTGTTACAAAAGTTACTAACAATTATAACAATTATAACAATTATAACAATTATAATTGTTATAATAATTATAATTGTTATAATTATGATGATA
MPXV_349_R_SP_2022	LCR15	ATAACACTT[ATAACAATT]3[ATAATTGTT]1[ATAATAATT]1[ATAATTGTT]1	7	2	0.000346981	TTGTTACAAAAGTTAATAACACTTATAACAATTATAACAATTATAACAATTATAATTGTTATAATAATTATAATTGTTATAATTATGATGATA
MPXV_349_R_SP_2022	LCR15	ATAACAATTATAACAATTATAACAATTATATCAATT[ATAATTGTT]1[ATAATAATT]1[ATAATTGTT]1	7	1	0.000173491	TTGTTACAAAAGTTAATAACAATTATAACAATTATAACAATTATATCAATTATAATTGTTATAATAATTATAATTGTTATAATTATGATGATA
MPXV_349_R_SP_2022	LCR15	[ATAACAATT]4[ATAATTGTT]1ATTATAATTATAATTGTT	7	1	0.000173491	TTGTTACAAAAGTTAATAACAATTATAACAATTATAACAATTATAACAATTATAATTGTTATTATAATTATAATTGTTATAATTATGATGATA
MPXV_349_R_SP_2022	LCR15	ATAACAATTATAACAATTATAACTATT[ATAACAATT]1[ATAATTGTT]1[ATAATAATT]1[ATAATTGTT]1	7	1	0.000173491	TTGTTACAAAAGTTAATAACAATTATAACAATTATAACTATTATAACAATTATAATTGTTATAATAATTATAATTGTTATAATTATGATGATA
MPXV_349_R_SP_2022	LCR15	ATAACAATTATAACAATTATAACAATTATTACAATT[ATAATTGTT]1[ATAATAATT]1[ATAATTGTT]1	7	1	0.000173491	TTGTTACAAAAGTTAATAACAATTATAACAATTATAACAATTATTACAATTATAATTGTTATAATAATTATAATTGTTATAATTATGATGATA
MPXV_349_R_SP_2022	LCR15	ATAACAATTATAACAATTATAACATTT[ATAACAATT]1[ATAATTGTT]1[ATAATAATT]1[ATAATTGTT]1	7	1	0.000173491	TTGTTACAAAAGTTAATAACAATTATAACAATTATAACATTTATAACAATTATAATTGTTATAATAATTATAATTGTTATAATTATGATGATA
MPXV_349_R_SP_2022	LCR15	ATAACCATT[ATAACAATT]3[ATAATTGTT]1[ATAATAATT]1[ATAATTGTT]1	7	1	0.000173491	TTGTTACAAAAGTTAATAACCATTATAACAATTATAACAATTATAACAATTATAATTGTTATAATAATTATAATTGTTATAATTATGATGATA
MPXV_349_R_SP_2022	LCR15	ATAACAATTATAACAATTATAACAATTATAACAAGT[ATAATTGTT]1[ATAATAATT]1[ATAATTGTT]1	7	1	0.000173491	TTGTTACAAAAGTTAATAACAATTATAACAATTATAACAATTATAACAAGTATAATTGTTATAATAATTATAATTGTTATAATTATGATGATA
MPXV_349_R_SP_2022	LCR15	ATAACAATC[ATAACAATT]3[ATAATTGTT]1[ATAATAATT]1[ATAATTGTT]1	7	1	0.000173491	TTGTTACAAAAGTTAATAACAATCATAACAATTATAACAATTATAACAATTATAATTGTTATAATAATTATAATTGTTATAATTATGATGATA
MPXV_349_R_SP_2022	LCR15	ATAACAATTATAACAATTATCACAATT[ATAACAATT]1[ATAATTGTT]1[ATAATAATT]1[ATAATTGTT]1	7	1	0.000173491	TTGTTACAAAAGTTAATAACAATTATAACAATTATCACAATTATAACAATTATAATTGTTATAATAATTATAATTGTTATAATTATGATGATA
MPXV_349_R_SP_2022	LCR15	ATAACAATTATTACAATT[ATAACAATT]2[ATAATTGTT]1[ATAATAATT]1[ATAATTGTT]1	7	1	0.000173491	TTGTTACAAAAGTTAATAACAATTATTACAATTATAACAATTATAACAATTATAATTGTTATAATAATTATAATTGTTATAATTATGATGATA
MPXV_349_R_SP_2022	LCR15	[ATAACAATT]4[ATAATTGTT]1[ATAATAATT]1AGAATTGTT	7	1	0.000173491	TTGTTACAAAAGTTAATAACAATTATAACAATTATAACAATTATAACAATTATAATTGTTATAATAATTAGAATTGTTATAATTATGATGATA
MPXV_349_R_SP_2022	LCR15	ATAACATTT[ATAACAATT]3[ATAATTGTT]1ATAATTATTATAATTGTT	7	1	0.000173491	TTGTTACAAAAGTTAATAACATTTATAACAATTATAACAATTATAACAATTATAATTGTTATAATTATTATAATTGTTATAATTATGATGATA
MPXV_349_R_SP_2022	LCR15	[ATAACAATT]4[ATAATTGTT]1[ATAATAATT]1TTAATTGTT	7	1	0.000173491	TTGTTACAAAAGTTAATAACAATTATAACAATTATAACAATTATAACAATTATAATTGTTATAATAATTTTAATTGTTATAATTATGATGATA
MPXV_349_R_SP_2022	LCR15	ATAACAATTATAACAATTCTAACAATT[ATAACAATT]1[ATAATTGTT]1[ATAATAATT]1[ATAATTGTT]1	7	1	0.000173491	TTGTTACAAAAGTTAATAACAATTATAACAATTCTAACAATTATAACAATTATAATTGTTATAATAATTATAATTGTTATAATTATGATGATA
MPXV_349_R_SP_2022	LCR15	[ATAACAATT]4[ATAATTGTT]1ATAATAACTATAATTGTT	7	2	0.000346981	TTGTTACAAAAGTTAATAACAATTATAACAATTATAACAATTATAACAATTATAATTGTTATAATAACTATAATTGTTATAATTATGATGATA
MPXV_349_R_SP_2022	LCR15	ATAACAATTATAACAATTATAACAAGT[ATAACAATT]1[ATAATTGTT]1[ATAATAATT]1[ATAATTGTT]1	7	1	0.000173491	TTGTTACAAAAGTTAATAACAATTATAACAATTATAACAAGTATAACAATTATAATTGTTATAATAATTATAATTGTTATAATTATGATGATA
MPXV_349_R_SP_2022	LCR15	ATAACACTTATAACAAAT[ATAACAATT]2[ATAATTGTT]1[ATAATAATT]1[ATAATTGTT]1	7	1	0.000173491	TTGTTACAAAAGTTAATAACACTTATAACAAATATAACAATTATAACAATTATAATTGTTATAATAATTATAATTGTTATAATTATGATGATA
MPXV_349_R_SP_2022	LCR15	[ATAACAATT]4[ATAATTGTT]1ACAATAATTATAATTGTT	7	1	0.000173491	TTGTTACAAAAGTTAATAACAATTATAACAATTATAACAATTATAACAATTATAATTGTTACAATAATTATAATTGTTATAATTATGATGATA
MPXV_349_R_SP_2022	LCR16	[A]9	9	15186	0.96683	ATTTGTGAAAATATTAAAAAAAAATACTTTTTTTATTAA
MPXV_349_R_SP_2022	LCR16	[A]7	7	5	0.000318329	ATTTGTGAAAATATTAAAAAAATACTTTTTTTATTAA
MPXV_349_R_SP_2022	LCR16	[A]8	8	310	0.0197364	ATTTGTGAAAATATTAAAAAAAATACTTTTTTTATTAA
MPXV_349_R_SP_2022	LCR16	[A]10	10	158	0.0100592	ATTTGTGAAAATATTAAAAAAAAAATACTTTTTTTATTAA
MPXV_349_R_SP_2022	LCR16	[A]6CAA	9	1	6.36659e-05	ATTTGTGAAAATATTAAAAAACAATACTTTTTTTATTAA
MPXV_349_R_SP_2022	LCR16	[A]7TA	9	9	0.000572993	ATTTGTGAAAATATTAAAAAAATATACTTTTTTTATTAA
MPXV_349_R_SP_2022	LCR16	[A]5CAAA	9	3	0.000190998	ATTTGTGAAAATATTAAAAACAAATACTTTTTTTATTAA
MPXV_349_R_SP_2022	LCR16	[A]8C	9	2	0.000127332	ATTTGTGAAAATATTAAAAAAAACTACTTTTTTTATTAA
MPXV_349_R_SP_2022	LCR16	[A]6GAA	9	4	0.000254664	ATTTGTGAAAATATTAAAAAAGAATACTTTTTTTATTAA
MPXV_349_R_SP_2022	LCR16	[A]7CA	9	2	0.000127332	ATTTGTGAAAATATTAAAAAAACATACTTTTTTTATTAA
MPXV_349_R_SP_2022	LCR16	T[A]8	9	4	0.000254664	ATTTGTGAAAATATTTAAAAAAAATACTTTTTTTATTAA
MPXV_349_R_SP_2022	LCR16	[A]5TAAA	9	3	0.000190998	ATTTGTGAAAATATTAAAAATAAATACTTTTTTTATTAA
MPXV_349_R_SP_2022	LCR16	[A]8T	9	2	0.000127332	ATTTGTGAAAATATTAAAAAAAATTACTTTTTTTATTAA
MPXV_349_R_SP_2022	LCR16	[A]6TAA	9	2	0.000127332	ATTTGTGAAAATATTAAAAAATAATACTTTTTTTATTAA
MPXV_349_R_SP_2022	LCR16	[A]4TATTAAAATAAAA	17	1	6.36659e-05	ATTTGTGAAAATATTAAAATAAAATACTTTTTTTATTAA
MPXV_349_R_SP_2022	LCR16	[A]9T	10	1	6.36659e-05	ATTTGTGAAAATATTAAAAAAAAATTACTTTTTTTATTAA
MPXV_349_R_SP_2022	LCR16	[A]5NAAA	9	1	6.36659e-05	ATTTGTGAAAATATTAAAAANAAATACTTTTTTTATTAA
MPXV_349_R_SP_2022	LCR16	[A]6	6	1	6.36659e-05	ATTTGTGAAAATATTAAAAAATACTTTTTTTATTAA
MPXV_349_R_SP_2022	LCR16	[A]8G	9	2	0.000127332	ATTTGTGAAAATATTAAAAAAAAGTACTTTTTTTATTAA
MPXV_349_R_SP_2022	LCR16	[A]11	11	2	0.000127332	ATTTGTGAAAATATTAAAAAAAAAAATACTTTTTTTATTAA
MPXV_349_R_SP_2022	LCR16	[A]5GAAA	9	1	6.36659e-05	ATTTGTGAAAATATTAAAAAGAAATACTTTTTTTATTAA
MPXV_349_R_SP_2022	LCR16	AAT[A]6	9	2	0.000127332	ATTTGTGAAAATATTAATAAAAAATACTTTTTTTATTAA
MPXV_349_R_SP_2022	LCR16	[A]4TATTAAAACAAAA	17	1	6.36659e-05	ATTTGTGAAAATATTAAAACAAAATACTTTTTTTATTAA
MPXV_349_R_SP_2022	LCR16	C[A]8	9	1	6.36659e-05	ATTTGTGAAAATATTCAAAAAAAATACTTTTTTTATTAA
MPXV_349_R_SP_2022	LCR16	N[A]8	9	1	6.36659e-05	ATTTGTGAAAATATTNAAAAAAAATACTTTTTTTATTAA
MPXV_349_R_SP_2022	LCR16	AT[A]7	9	1	6.36659e-05	ATTTGTGAAAATATTATAAAAAAATACTTTTTTTATTAA
MPXV_349_R_SP_2022	LCR16	G[A]8	9	1	6.36659e-05	ATTTGTGAAAATATTGAAAAAAAATACTTTTTTTATTAA
MPXV_349_R_SP_2022	LCR17	[TAAC]6T	6	9311	0.989479	ACTGTTATCTCTTTTTAACTAACTAACTAACTAACTAACTCTTATATACTATTAA
MPXV_349_R_SP_2022	LCR17	TAGC[TAAC]5T	6	1	0.00010627	ACTGTTATCTCTTTTTAGCTAACTAACTAACTAACTAACTCTTATATACTATTAA
MPXV_349_R_SP_2022	LCR17	[TAAC]7T	7	3	0.00031881	ACTGTTATCTCTTTTTAACTAACTAACTAACTAACTAACTAACTCTTATATACTATTAA
MPXV_349_R_SP_2022	LCR17	[TAAC]5T	5	14	0.00148778	ACTGTTATCTCTTTTTAACTAACTAACTAACTAACTCTTATATACTATTAA
MPXV_349_R_SP_2022	LCR17	[TAAC]3TCACTAACTAACT	6	3	0.00031881	ACTGTTATCTCTTTTTAACTAACTAACTCACTAACTAACTCTTATATACTATTAA
MPXV_349_R_SP_2022	LCR17	TAACTAACTTAC[TAAC]3T	6	1	0.00010627	ACTGTTATCTCTTTTTAACTAACTTACTAACTAACTAACTCTTATATACTATTAA
MPXV_349_R_SP_2022	LCR17	[TAAC]5GAACT	6	3	0.00031881	ACTGTTATCTCTTTTTAACTAACTAACTAACTAACGAACTCTTATATACTATTAA
MPXV_349_R_SP_2022	LCR17	[TAAC]3TAAATAACTAACT	6	3	0.00031881	ACTGTTATCTCTTTTTAACTAACTAACTAAATAACTAACTCTTATATACTATTAA
MPXV_349_R_SP_2022	LCR17	[TAAC]5AAACT	6	2	0.00021254	ACTGTTATCTCTTTTTAACTAACTAACTAACTAACAAACTCTTATATACTATTAA
MPXV_349_R_SP_2022	LCR17	[TAAC]4TCACTAACT	6	3	0.00031881	ACTGTTATCTCTTTTTAACTAACTAACTAACTCACTAACTCTTATATACTATTAA
MPXV_349_R_SP_2022	LCR17	GAAC[TAAC]5T	6	2	0.00021254	ACTGTTATCTCTTTTGAACTAACTAACTAACTAACTAACTCTTATATACTATTAA
MPXV_349_R_SP_2022	LCR17	[TAAC]3TGACTAACTAACT	6	1	0.00010627	ACTGTTATCTCTTTTTAACTAACTAACTGACTAACTAACTCTTATATACTATTAA
MPXV_349_R_SP_2022	LCR17	[TAAC]5TCACT	6	4	0.00042508	ACTGTTATCTCTTTTTAACTAACTAACTAACTAACTCACTCTTATATACTATTAA
MPXV_349_R_SP_2022	LCR17	TAACGAAC[TAAC]4T	6	1	0.00010627	ACTGTTATCTCTTTTTAACGAACTAACTAACTAACTAACTCTTATATACTATTAA
MPXV_349_R_SP_2022	LCR17	[TAAC]4CAACTAACT	6	2	0.00021254	ACTGTTATCTCTTTTTAACTAACTAACTAACCAACTAACTCTTATATACTATTAA
MPXV_349_R_SP_2022	LCR17	[TAAC]3GAACTAACTAACT	6	4	0.00042508	ACTGTTATCTCTTTTTAACTAACTAACGAACTAACTAACTCTTATATACTATTAA
MPXV_349_R_SP_2022	LCR17	[TAAC]3TAAGTAACTAACT	6	2	0.00021254	ACTGTTATCTCTTTTTAACTAACTAACTAAGTAACTAACTCTTATATACTATTAA
MPXV_349_R_SP_2022	LCR17	[TAAC]5TACCT	6	3	0.00031881	ACTGTTATCTCTTTTTAACTAACTAACTAACTAACTACCTCTTATATACTATTAA
MPXV_349_R_SP_2022	LCR17	[TAAC]5TAAGT	6	3	0.00031881	ACTGTTATCTCTTTTTAACTAACTAACTAACTAACTAAGTCTTATATACTATTAA
MPXV_349_R_SP_2022	LCR17	TTAC[TAAC]5T	6	1	0.00010627	ACTGTTATCTCTTTTTTACTAACTAACTAACTAACTAACTCTTATATACTATTAA
MPXV_349_R_SP_2022	LCR17	[TAAC]5CAAAT	6	1	0.00010627	ACTGTTATCTCTTTTTAACTAACTAACTAACTAACCAAATCTTATATACTATTAA
MPXV_349_R_SP_2022	LCR17	CAAC[TAAC]5T	6	2	0.00021254	ACTGTTATCTCTTTTCAACTAACTAACTAACTAACTAACTCTTATATACTATTAA
MPXV_349_R_SP_2022	LCR17	[TAAC]6C	6	4	0.00042508	ACTGTTATCTCTTTTTAACTAACTAACTAACTAACTAACCCTTATATACTATTAA
MPXV_349_R_SP_2022	LCR17	[TAAC]4TATCTAACT	6	2	0.00021254	ACTGTTATCTCTTTTTAACTAACTAACTAACTATCTAACTCTTATATACTATTAA
MPXV_349_R_SP_2022	LCR17	TAACTGAC[TAAC]4T	6	1	0.00010627	ACTGTTATCTCTTTTTAACTGACTAACTAACTAACTAACTCTTATATACTATTAA
MPXV_349_R_SP_2022	LCR17	TAACTAACTGAC[TAAC]3T	6	2	0.00021254	ACTGTTATCTCTTTTTAACTAACTGACTAACTAACTAACTCTTATATACTATTAA
MPXV_349_R_SP_2022	LCR17	[TAAC]3TANCTAACTAACT	6	1	0.00010627	ACTGTTATCTCTTTTTAACTAACTAACTANCTAACTAACTCTTATATACTATTAA
MPXV_349_R_SP_2022	LCR17	[TAAC]4GAACTAACT	6	1	0.00010627	ACTGTTATCTCTTTTTAACTAACTAACTAACGAACTAACTCTTATATACTATTAA
MPXV_349_R_SP_2022	LCR17	[TAAC]3TAGCTAACTAACT	6	1	0.00010627	ACTGTTATCTCTTTTTAACTAACTAACTAGCTAACTAACTCTTATATACTATTAA
MPXV_349_R_SP_2022	LCR17	TAACTAAG[TAAC]4T	6	1	0.00010627	ACTGTTATCTCTTTTTAACTAAGTAACTAACTAACTAACTCTTATATACTATTAA
MPXV_349_R_SP_2022	LCR17	TAAG[TAAC]5T	6	2	0.00021254	ACTGTTATCTCTTTTTAAGTAACTAACTAACTAACTAACTCTTATATACTATTAA
MPXV_349_R_SP_2022	LCR17	[TAAC]6A	6	3	0.00031881	ACTGTTATCTCTTTTTAACTAACTAACTAACTAACTAACACTTATATACTATTAA
MPXV_349_R_SP_2022	LCR17	[TAAC]5TATCT	6	1	0.00010627	ACTGTTATCTCTTTTTAACTAACTAACTAACTAACTATCTCTTATATACTATTAA
MPXV_349_R_SP_2022	LCR17	[TAAC]3TTACTAACTAACT	6	2	0.00021254	ACTGTTATCTCTTTTTAACTAACTAACTTACTAACTAACTCTTATATACTATTAA
MPXV_349_R_SP_2022	LCR17	TAACTAACTCAC[TAAC]3T	6	2	0.00021254	ACTGTTATCTCTTTTTAACTAACTCACTAACTAACTAACTCTTATATACTATTAA
MPXV_349_R_SP_2022	LCR17	[TAAC]4TGACTAACT	6	1	0.00010627	ACTGTTATCTCTTTTTAACTAACTAACTAACTGACTAACTCTTATATACTATTAA
MPXV_349_R_SP_2022	LCR17	TAAA[TAAC]5T	6	2	0.00021254	ACTGTTATCTCTTTTTAAATAACTAACTAACTAACTAACTCTTATATACTATTAA
MPXV_349_R_SP_2022	LCR17	[TAAC]5TGACT	6	1	0.00010627	ACTGTTATCTCTTTTTAACTAACTAACTAACTAACTGACTCTTATATACTATTAA
MPXV_349_R_SP_2022	LCR17	TAACCAAC[TAAC]4T	6	1	0.00010627	ACTGTTATCTCTTTTTAACCAACTAACTAACTAACTAACTCTTATATACTATTAA
MPXV_349_R_SP_2022	LCR17	[TAAC]3AAACTAACTAACT	6	1	0.00010627	ACTGTTATCTCTTTTTAACTAACTAACAAACTAACTAACTCTTATATACTATTAA
MPXV_349_R_SP_2022	LCR17	[TAAC]4TACCTAACT	6	2	0.00021254	ACTGTTATCTCTTTTTAACTAACTAACTAACTACCTAACTCTTATATACTATTAA
MPXV_349_R_SP_2022	LCR17	TGAC[TAAC]5T	6	1	0.00010627	ACTGTTATCTCTTTTTGACTAACTAACTAACTAACTAACTCTTATATACTATTAA
MPXV_349_R_SP_2022	LCR17	[TAAC]3TAATTAACTAACT	6	2	0.00021254	ACTGTTATCTCTTTTTAACTAACTAACTAATTAACTAACTCTTATATACTATTAA
MPXV_349_R_SP_2022	LCR17	TAACTACC[TAAC]4T	6	1	0.00010627	ACTGTTATCTCTTTTTAACTACCTAACTAACTAACTAACTCTTATATACTATTAA
MPXV_349_R_SP_2022	LCR17	[TAAC]3TATCTAACTAACT	6	1	0.00010627	ACTGTTATCTCTTTTTAACTAACTAACTATCTAACTAACTCTTATATACTATTAA
MPXV_349_R_SP_2022	LCR17	[TAAC]6G	6	1	0.00010627	ACTGTTATCTCTTTTTAACTAACTAACTAACTAACTAACGCTTATATACTATTAA
MPXV_349_R_SP_2022	LCR17	TATC[TAAC]5T	6	1	0.00010627	ACTGTTATCTCTTTTTATCTAACTAACTAACTAACTAACTCTTATATACTATTAA
MPXV_349_R_SP_2022	LCR17	TAACTAACTANC[TAAC]3T	6	1	0.00010627	ACTGTTATCTCTTTTTAACTAACTANCTAACTAACTAACTCTTATATACTATTAA
MPXV_349_R_SP_2022	LCR17	TAACTAACTACC[TAAC]3T	6	1	0.00010627	ACTGTTATCTCTTTTTAACTAACTACCTAACTAACTAACTCTTATATACTATTAA
MPXV_349_R_SP_2022	LCR18	[AATAATT]3AATAA	3.5	11675	0.98882	ATATAAATCCGTTAAAATAATTAATAATTAATAATTAATAACGAACAAGTATCAAA
MPXV_349_R_SP_2022	LCR18	[AATAATT]1AAAAATTAATAATTAATAA	3.5	2	0.000169391	ATATAAATCCGTTAAAATAATTAAAAATTAATAATTAATAACGAACAAGTATCAAA
MPXV_349_R_SP_2022	LCR18	[AATAATT]1AATAA	1.5	1	8.46955e-05	ATATAAATCCGTTAAAATAATTAATAACGAACAAGTATCAAA
MPXV_349_R_SP_2022	LCR18	[AATAATT]2CATAATTAATAA	3.5	3	0.000254087	ATATAAATCCGTTAAAATAATTAATAATTCATAATTAATAACGAACAAGTATCAAA
MPXV_349_R_SP_2022	LCR18	[AATAATT]2AATAA	2.5	4	0.000338782	ATATAAATCCGTTAAAATAATTAATAATTAATAACGAACAAGTATCAAA
MPXV_349_R_SP_2022	LCR18	AAAAATT[AATAATT]2AATAA	3.5	1	8.46955e-05	ATATAAATCCGTTAAAAAAATTAATAATTAATAATTAATAACGAACAAGTATCAAA
MPXV_349_R_SP_2022	LCR18	CATAATT[AATAATT]2AATAA	3.5	1	8.46955e-05	ATATAAATCCGTTAACATAATTAATAATTAATAATTAATAACGAACAAGTATCAAA
MPXV_349_R_SP_2022	LCR18	[AATAATT]2AATAATCAATAA	3.5	2	0.000169391	ATATAAATCCGTTAAAATAATTAATAATTAATAATCAATAACGAACAAGTATCAAA
MPXV_349_R_SP_2022	LCR18	[AATAATT]1AATAATCAATAATTAATAA	3.5	3	0.000254087	ATATAAATCCGTTAAAATAATTAATAATCAATAATTAATAACGAACAAGTATCAAA
MPXV_349_R_SP_2022	LCR18	[AATAATT]2AATAATAAATAA	3.5	2	0.000169391	ATATAAATCCGTTAAAATAATTAATAATTAATAATAAATAACGAACAAGTATCAAA
MPXV_349_R_SP_2022	LCR18	[AATAATT]2AAGAATTAATAA	3.5	6	0.000508173	ATATAAATCCGTTAAAATAATTAATAATTAAGAATTAATAACGAACAAGTATCAAA
MPXV_349_R_SP_2022	LCR18	[AATAATT]1AATGATTAATAATTAATAA	3.5	3	0.000254087	ATATAAATCCGTTAAAATAATTAATGATTAATAATTAATAACGAACAAGTATCAAA
MPXV_349_R_SP_2022	LCR18	[AATAATT]2AATACTTAATAA	3.5	4	0.000338782	ATATAAATCCGTTAAAATAATTAATAATTAATACTTAATAACGAACAAGTATCAAA
MPXV_349_R_SP_2022	LCR18	[AATAATT]2ACTAATTAATAA	3.5	3	0.000254087	ATATAAATCCGTTAAAATAATTAATAATTACTAATTAATAACGAACAAGTATCAAA
MPXV_349_R_SP_2022	LCR18	[AATAATT]2AATAAGTAATAA	3.5	4	0.000338782	ATATAAATCCGTTAAAATAATTAATAATTAATAAGTAATAACGAACAAGTATCAAA
MPXV_349_R_SP_2022	LCR18	[AATAATT]2AAAAATTAATAA	3.5	2	0.000169391	ATATAAATCCGTTAAAATAATTAATAATTAAAAATTAATAACGAACAAGTATCAAA
MPXV_349_R_SP_2022	LCR18	[AATAATT]3AAAAA	3.5	2	0.000169391	ATATAAATCCGTTAAAATAATTAATAATTAATAATTAAAAACGAACAAGTATCAAA
MPXV_349_R_SP_2022	LCR18	[AATAATT]2AGTAATTAATAA	3.5	1	8.46955e-05	ATATAAATCCGTTAAAATAATTAATAATTAGTAATTAATAACGAACAAGTATCAAA
MPXV_349_R_SP_2022	LCR18	[AATAATT]1AGTAATTAATAATTAATAA	3.5	5	0.000423478	ATATAAATCCGTTAAAATAATTAGTAATTAATAATTAATAACGAACAAGTATCAAA
MPXV_349_R_SP_2022	LCR18	[AATAATT]2AATCATTAATAA	3.5	3	0.000254087	ATATAAATCCGTTAAAATAATTAATAATTAATCATTAATAACGAACAAGTATCAAA
MPXV_349_R_SP_2022	LCR18	AATAATA[AATAATT]2AATAA	3.5	2	0.000169391	ATATAAATCCGTTAAAATAATAAATAATTAATAATTAATAACGAACAAGTATCAAA
MPXV_349_R_SP_2022	LCR18	AATAATAAATAAGT[AATAATT]1AATAA	3.5	1	8.46955e-05	ATATAAATCCGTTAAAATAATAAATAAGTAATAATTAATAACGAACAAGTATCAAA
MPXV_349_R_SP_2022	LCR18	AATAATC[AATAATT]2AATAA	3.5	3	0.000254087	ATATAAATCCGTTAAAATAATCAATAATTAATAATTAATAACGAACAAGTATCAAA
MPXV_349_R_SP_2022	LCR18	[AATAATT]1AATACTTAATAATTAATAA	3.5	8	0.000677564	ATATAAATCCGTTAAAATAATTAATACTTAATAATTAATAACGAACAAGTATCAAA
MPXV_349_R_SP_2022	LCR18	AGTAATT[AATAATT]2AATAA	3.5	1	8.46955e-05	ATATAAATCCGTTAAAGTAATTAATAATTAATAATTAATAACGAACAAGTATCAAA
MPXV_349_R_SP_2022	LCR18	[AATAATT]3ANTAA	3.5	1	8.46955e-05	ATATAAATCCGTTAAAATAATTAATAATTAATAATTANTAACGAACAAGTATCAAA
MPXV_349_R_SP_2022	LCR18	[AATAATT]3AGTAA	3.5	2	0.000169391	ATATAAATCCGTTAAAATAATTAATAATTAATAATTAGTAACGAACAAGTATCAAA
MPXV_349_R_SP_2022	LCR18	[AATAATT]3AAGAA	3.5	1	8.46955e-05	ATATAAATCCGTTAAAATAATTAATAATTAATAATTAAGAACGAACAAGTATCAAA
MPXV_349_R_SP_2022	LCR18	[AATAATT]3CATAA	3.5	1	8.46955e-05	ATATAAATCCGTTAAAATAATTAATAATTAATAATTCATAACGAACAAGTATCAAA
MPXV_349_R_SP_2022	LCR18	AACAATT[AATAATT]2AATAA	3.5	1	8.46955e-05	ATATAAATCCGTTAAAACAATTAATAATTAATAATTAATAACGAACAAGTATCAAA
MPXV_349_R_SP_2022	LCR18	[AATAATT]3AATTA	3.5	1	8.46955e-05	ATATAAATCCGTTAAAATAATTAATAATTAATAATTAATTACGAACAAGTATCAAA
MPXV_349_R_SP_2022	LCR18	[AATAATT]2AATAATGAATAA	3.5	9	0.00076226	ATATAAATCCGTTAAAATAATTAATAATTAATAATGAATAACGAACAAGTATCAAA
MPXV_349_R_SP_2022	LCR18	[AATAATT]1ACTAATTAATAATTAATAA	3.5	2	0.000169391	ATATAAATCCGTTAAAATAATTACTAATTAATAATTAATAACGAACAAGTATCAAA
MPXV_349_R_SP_2022	LCR18	AATTATT[AATAATT]2AATAA	3.5	1	8.46955e-05	ATATAAATCCGTTAAAATTATTAATAATTAATAATTAATAACGAACAAGTATCAAA
MPXV_349_R_SP_2022	LCR18	[AATAATT]1AAGAATTAATAATTAATAA	3.5	6	0.000508173	ATATAAATCCGTTAAAATAATTAAGAATTAATAATTAATAACGAACAAGTATCAAA
MPXV_349_R_SP_2022	LCR18	[AATAATT]2AATAAATAATAA	3.5	1	8.46955e-05	ATATAAATCCGTTAAAATAATTAATAATTAATAAATAATAACGAACAAGTATCAAA
MPXV_349_R_SP_2022	LCR18	[AATAATT]1AATAAGTAATAATTAATAA	3.5	2	0.000169391	ATATAAATCCGTTAAAATAATTAATAAGTAATAATTAATAACGAACAAGTATCAAA
MPXV_349_R_SP_2022	LCR18	CATAATT[AATAATT]1AATAATGAATAA	3.5	1	8.46955e-05	ATATAAATCCGTTAACATAATTAATAATTAATAATGAATAACGAACAAGTATCAAA
MPXV_349_R_SP_2022	LCR18	[AATAATT]1AATACATAATAATTAATAA	3.5	1	8.46955e-05	ATATAAATCCGTTAAAATAATTAATACATAATAATTAATAACGAACAAGTATCAAA
MPXV_349_R_SP_2022	LCR18	[AATAATT]1AATAATGAATAATTAATAA	3.5	7	0.000592869	ATATAAATCCGTTAAAATAATTAATAATGAATAATTAATAACGAACAAGTATCAAA
MPXV_349_R_SP_2022	LCR18	[AATAATT]2AATAACTAATAA	3.5	3	0.000254087	ATATAAATCCGTTAAAATAATTAATAATTAATAACTAATAACGAACAAGTATCAAA
MPXV_349_R_SP_2022	LCR18	[AATAATT]1AATTATTAATAATTAATAA	3.5	2	0.000169391	ATATAAATCCGTTAAAATAATTAATTATTAATAATTAATAACGAACAAGTATCAAA
MPXV_349_R_SP_2022	LCR18	[AATAATT]1AATAAATAATAATTAATAA	3.5	1	8.46955e-05	ATATAAATCCGTTAAAATAATTAATAAATAATAATTAATAACGAACAAGTATCAAA
MPXV_349_R_SP_2022	LCR18	AATATTT[AATAATT]2AATAA	3.5	1	8.46955e-05	ATATAAATCCGTTAAAATATTTAATAATTAATAATTAATAACGAACAAGTATCAAA
MPXV_349_R_SP_2022	LCR18	[AATAATT]3TATAA	3.5	2	0.000169391	ATATAAATCCGTTAAAATAATTAATAATTAATAATTTATAACGAACAAGTATCAAA
MPXV_349_R_SP_2022	LCR18	AATAAAT[AATAATT]2AATAA	3.5	2	0.000169391	ATATAAATCCGTTAAAATAAATAATAATTAATAATTAATAACGAACAAGTATCAAA
MPXV_349_R_SP_2022	LCR18	GATAATT[AATAATT]2AATAA	3.5	1	8.46955e-05	ATATAAATCCGTTAAGATAATTAATAATTAATAATTAATAACGAACAAGTATCAAA
MPXV_349_R_SP_2022	LCR18	[AATAATT]3ATTAA	3.5	2	0.000169391	ATATAAATCCGTTAAAATAATTAATAATTAATAATTATTAACGAACAAGTATCAAA
MPXV_349_R_SP_2022	LCR18	AATAACT[AATAATT]2AATAA	3.5	1	8.46955e-05	ATATAAATCCGTTAAAATAACTAATAATTAATAATTAATAACGAACAAGTATCAAA
MPXV_349_R_SP_2022	LCR18	[AATAATT]2AACAATTAATAA	3.5	1	8.46955e-05	ATATAAATCCGTTAAAATAATTAATAATTAACAATTAATAACGAACAAGTATCAAA
MPXV_349_R_SP_2022	LCR18	[AATAATT]1AATAAGGAATAATTAATAA	3.5	1	8.46955e-05	ATATAAATCCGTTAAAATAATTAATAAGGAATAATTAATAACGAACAAGTATCAAA
MPXV_349_R_SP_2022	LCR18	[AATAATT]1AATAACTAATAATTAATAA	3.5	1	8.46955e-05	ATATAAATCCGTTAAAATAATTAATAACTAATAATTAATAACGAACAAGTATCAAA
MPXV_349_R_SP_2022	LCR18	[AATAATT]1AACAATTAATAATTAATAA	3.5	1	8.46955e-05	ATATAAATCCGTTAAAATAATTAACAATTAATAATTAATAACGAACAAGTATCAAA
MPXV_349_R_SP_2022	LCR18	TATAATT[AATAATT]2AATAA	3.5	1	8.46955e-05	ATATAAATCCGTTAATATAATTAATAATTAATAATTAATAACGAACAAGTATCAAA
MPXV_349_R_SP_2022	LCR18	AATAATG[AATAATT]2AATAA	3.5	1	8.46955e-05	ATATAAATCCGTTAAAATAATGAATAATTAATAATTAATAACGAACAAGTATCAAA
MPXV_349_R_SP_2022	LCR18	[AATAATT]1CATAATTAATAATTAATAA	3.5	1	8.46955e-05	ATATAAATCCGTTAAAATAATTCATAATTAATAATTAATAACGAACAAGTATCAAA
MPXV_349_R_SP_2022	LCR18	[AATAATT]3AATAT	3.5	1	8.46955e-05	ATATAAATCCGTTAAAATAATTAATAATTAATAATTAATATCGAACAAGTATCAAA
MPXV_349_R_SP_2022	LCR18	AATAANT[AATAATT]2AATAA	3.5	2	0.000169391	ATATAAATCCGTTAAAATAANTAATAATTAATAATTAATAACGAACAAGTATCAAA
MPXV_349_R_SP_2022	LCR18	[AATAATT]2AATGATTAATAA	3.5	1	8.46955e-05	ATATAAATCCGTTAAAATAATTAATAATTAATGATTAATAACGAACAAGTATCAAA
MPXV_349_R_SP_2022	LCR18	[AATAATT]3AACAA	3.5	1	8.46955e-05	ATATAAATCCGTTAAAATAATTAATAATTAATAATTAACAACGAACAAGTATCAAA
MPXV_349_R_SP_2022	LCR18	[AATAATT]3AATCA	3.5	1	8.46955e-05	ATATAAATCCGTTAAAATAATTAATAATTAATAATTAATCACGAACAAGTATCAAA
MPXV_349_R_SP_2022	LCR19	GATTCA[GATACA]8GAT	9.3	4652	0.974853	CTTACTACTAACATGGATTCAGATACAGATACAGATACAGATACAGATACAGATACAGATACAGATACAGATGTAGAAGATATCATG
MPXV_349_R_SP_2022	LCR19	GATTCA[GATACA]6GATACGGATACAGAT	9.3	4	0.000838223	CTTACTACTAACATGGATTCAGATACAGATACAGATACAGATACAGATACAGATACAGATACGGATACAGATGTAGAAGATATCATG
MPXV_349_R_SP_2022	LCR19	GATTCA[GATACA]6GACACAGATACAGAT	9.3	1	0.000209556	CTTACTACTAACATGGATTCAGATACAGATACAGATACAGATACAGATACAGATACAGACACAGATACAGATGTAGAAGATATCATG
MPXV_349_R_SP_2022	LCR19	GATTCA[GATACA]4AATACAGATACAGATGCAGATACAGAT	9.3	1	0.000209556	CTTACTACTAACATGGATTCAGATACAGATACAGATACAGATACAAATACAGATACAGATGCAGATACAGATGTAGAAGATATCATG
MPXV_349_R_SP_2022	LCR19	GATTCA[GATACA]8GAC	9.3	1	0.000209556	CTTACTACTAACATGGATTCAGATACAGATACAGATACAGATACAGATACAGATACAGATACAGATACAGACGTAGAAGATATCATG
MPXV_349_R_SP_2022	LCR19	GATTCAGATACAGAGACA[GATACA]6GAT	9.3	1	0.000209556	CTTACTACTAACATGGATTCAGATACAGAGACAGATACAGATACAGATACAGATACAGATACAGATACAGATGTAGAAGATATCATG
MPXV_349_R_SP_2022	LCR19	GATTCA[GATACA]7GAT	8.3	11	0.00230511	CTTACTACTAACATGGATTCAGATACAGATACAGATACAGATACAGATACAGATACAGATACAGATGTAGAAGATATCATG
MPXV_349_R_SP_2022	LCR19	GATTCA[GATACA]4GATACGGATACAGATACAGATACAGAT	9.3	3	0.000628667	CTTACTACTAACATGGATTCAGATACAGATACAGATACAGATACAGATACGGATACAGATACAGATACAGATGTAGAAGATATCATG
MPXV_349_R_SP_2022	LCR19	GATTCA[GATACA]7GATGCAGAT	9.3	2	0.000419111	CTTACTACTAACATGGATTCAGATACAGATACAGATACAGATACAGATACAGATACAGATACAGATGCAGATGTAGAAGATATCATG
MPXV_349_R_SP_2022	LCR19	GATTCA[GATACA]5GATACGGATACAGATACAGAT	9.3	2	0.000419111	CTTACTACTAACATGGATTCAGATACAGATACAGATACAGATACAGATACAGATACGGATACAGATACAGATGTAGAAGATATCATG
MPXV_349_R_SP_2022	LCR19	GATTCA[GATACA]9GAT	10.3	4	0.000838223	CTTACTACTAACATGGATTCAGATACAGATACAGATACAGATACAGATACAGATACAGATACAGATACAGATACAGATGTAGAAGATATCATG
MPXV_349_R_SP_2022	LCR19	GATTCAGATTCA[GATACA]7GAT	9.3	6	0.00125733	CTTACTACTAACATGGATTCAGATTCAGATACAGATACAGATACAGATACAGATACAGATACAGATACAGATGTAGAAGATATCATG
MPXV_349_R_SP_2022	LCR19	GATTCA[GATACA]4GATGCAGATACAGATACAGATACAGAT	9.3	1	0.000209556	CTTACTACTAACATGGATTCAGATACAGATACAGATACAGATACAGATGCAGATACAGATACAGATACAGATGTAGAAGATATCATG
MPXV_349_R_SP_2022	LCR19	[GATACA]8GAT	8.3	2	0.000419111	CTTACTACTAACATGGATACAGATACAGATACAGATACAGATACAGATACAGATACAGATACAGATGTAGAAGATATCATG
MPXV_349_R_SP_2022	LCR19	GATTCAGATACAGATACAGTTACA[GATACA]5GAT	9.3	1	0.000209556	CTTACTACTAACATGGATTCAGATACAGATACAGTTACAGATACAGATACAGATACAGATACAGATACAGATGTAGAAGATATCATG
MPXV_349_R_SP_2022	LCR19	GATTCAGATACG[GATACA]7GAT	9.3	3	0.000628667	CTTACTACTAACATGGATTCAGATACGGATACAGATACAGATACAGATACAGATACAGATACAGATACAGATGTAGAAGATATCATG
MPXV_349_R_SP_2022	LCR19	GATTCAGATACT[GATACA]7GAT	9.3	1	0.000209556	CTTACTACTAACATGGATTCAGATACTGATACAGATACAGATACAGATACAGATACAGATACAGATACAGATGTAGAAGATATCATG
MPXV_349_R_SP_2022	LCR19	GATTCAGATACAGTTACA[GATACA]6GAT	9.3	2	0.000419111	CTTACTACTAACATGGATTCAGATACAGTTACAGATACAGATACAGATACAGATACAGATACAGATACAGATGTAGAAGATATCATG
MPXV_349_R_SP_2022	LCR19	GATTCAGATACAGATACG[GATACA]6GAT	9.3	1	0.000209556	CTTACTACTAACATGGATTCAGATACAGATACGGATACAGATACAGATACAGATACAGATACAGATACAGATGTAGAAGATATCATG
MPXV_349_R_SP_2022	LCR19	GATTCA[GATACA]6GAAACAGATACAGAT	9.3	1	0.000209556	CTTACTACTAACATGGATTCAGATACAGATACAGATACAGATACAGATACAGATACAGAAACAGATACAGATGTAGAAGATATCATG
MPXV_349_R_SP_2022	LCR19	GATTCAGATACAGATACAGATACAGATCCA[GATACA]4GAT	9.3	1	0.000209556	CTTACTACTAACATGGATTCAGATACAGATACAGATACAGATCCAGATACAGATACAGATACAGATACAGATGTAGAAGATATCATG
MPXV_349_R_SP_2022	LCR19	GATTCA[GATACA]5GATCCAGATACAGATACAGAT	9.3	1	0.000209556	CTTACTACTAACATGGATTCAGATACAGATACAGATACAGATACAGATACAGATCCAGATACAGATACAGATGTAGAAGATATCATG
MPXV_349_R_SP_2022	LCR19	GATTCA[GATACA]6GATACCGATACAGAT	9.3	1	0.000209556	CTTACTACTAACATGGATTCAGATACAGATACAGATACAGATACAGATACAGATACAGATACCGATACAGATGTAGAAGATATCATG
MPXV_349_R_SP_2022	LCR19	GATTCA[GATACA]8GAG	9.3	1	0.000209556	CTTACTACTAACATGGATTCAGATACAGATACAGATACAGATACAGATACAGATACAGATACAGATACAGAGGTAGAAGATATCATG
MPXV_349_R_SP_2022	LCR19	GATTCA[GATACA]6CATACAGATACAGAT	9.3	1	0.000209556	CTTACTACTAACATGGATTCAGATACAGATACAGATACAGATACAGATACAGATACACATACAGATACAGATGTAGAAGATATCATG
MPXV_349_R_SP_2022	LCR19	GATTCAGATACAGATACAGATACG[GATACA]5GAT	9.3	2	0.000419111	CTTACTACTAACATGGATTCAGATACAGATACAGATACGGATACAGATACAGATACAGATACAGATACAGATGTAGAAGATATCATG
MPXV_349_R_SP_2022	LCR19	GATTCA[GATACA]7GATACGGAT	9.3	1	0.000209556	CTTACTACTAACATGGATTCAGATACAGATACAGATACAGATACAGATACAGATACAGATACAGATACGGATGTAGAAGATATCATG
MPXV_349_R_SP_2022	LCR19	GATTCA[GATACA]6GATGCAGATACAGAT	9.3	2	0.000419111	CTTACTACTAACATGGATTCAGATACAGATACAGATACAGATACAGATACAGATACAGATGCAGATACAGATGTAGAAGATATCATG
MPXV_349_R_SP_2022	LCR19	GATTCAGATACAGATACAGATGCA[GATACA]5GAT	9.3	1	0.000209556	CTTACTACTAACATGGATTCAGATACAGATACAGATGCAGATACAGATACAGATACAGATACAGATACAGATGTAGAAGATATCATG
MPXV_349_R_SP_2022	LCR19	GATTCA[GATACA]1GAT	2.3	1	0.000209556	CTTACTACTAACATGGATTCAGATACAGATGTAGAAGATATCATG
MPXV_349_R_SP_2022	LCR19	GATTCAGATGCA[GATACA]6GAT	8.3	1	0.000209556	CTTACTACTAACATGGATTCAGATGCAGATACAGATACAGATACAGATACAGATACAGATACAGATGTAGAAGATATCATG
MPXV_349_R_SP_2022	LCR19	GATTCC[GATACA]6GATAGAGATACAGAT	9.3	1	0.000209556	CTTACTACTAACATGGATTCCGATACAGATACAGATACAGATACAGATACAGATACAGATAGAGATACAGATGTAGAAGATATCATG
MPXV_349_R_SP_2022	LCR19	GATTCAGATACAGATACAGATACAGGTACA[GATACA]4GAT	9.3	1	0.000209556	CTTACTACTAACATGGATTCAGATACAGATACAGATACAGGTACAGATACAGATACAGATACAGATACAGATGTAGAAGATATCATG
MPXV_349_R_SP_2022	LCR19	GATTCA[GATACA]3GAT	4.3	1	0.000209556	CTTACTACTAACATGGATTCAGATACAGATACAGATACAGATGTAGAAGATATCATG
MPXV_349_R_SP_2022	LCR19	GATTCG[GATACA]8GAT	9.3	1	0.000209556	CTTACTACTAACATGGATTCGGATACAGATACAGATACAGATACAGATACAGATACAGATACAGATACAGATGTAGAAGATATCATG
MPXV_349_R_SP_2022	LCR19	GATTCA[GATACA]5AATACAGATACAGATACAGAT	9.3	1	0.000209556	CTTACTACTAACATGGATTCAGATACAGATACAGATACAGATACAGATACAAATACAGATACAGATACAGATGTAGAAGATATCATG
MPXV_349_R_SP_2022	LCR19	GATTCA[GATACA]4GAT	5.3	2	0.000419111	CTTACTACTAACATGGATTCAGATACAGATACAGATACAGATACAGATGTAGAAGATATCATG
MPXV_349_R_SP_2022	LCR19	GATTCA[GATACA]4GGTACAGATACAGATACAGATACAGAT	9.3	1	0.000209556	CTTACTACTAACATGGATTCAGATACAGATACAGATACAGATACAGGTACAGATACAGATACAGATACAGATGTAGAAGATATCATG
MPXV_349_R_SP_2022	LCR19	GATTCAGATACAGATACC[GATACA]6GAT	9.3	1	0.000209556	CTTACTACTAACATGGATTCAGATACAGATACCGATACAGATACAGATACAGATACAGATACAGATACAGATGTAGAAGATATCATG
MPXV_349_R_SP_2022	LCR19	GATTCAGATACAGATGCA[GATACA]6GAT	9.3	2	0.000419111	CTTACTACTAACATGGATTCAGATACAGATGCAGATACAGATACAGATACAGATACAGATACAGATACAGATGTAGAAGATATCATG
MPXV_349_R_SP_2022	LCR19	GATTCA[GATACA]6GATAAAGATACAGAT	9.3	1	0.000209556	CTTACTACTAACATGGATTCAGATACAGATACAGATACAGATACAGATACAGATACAGATAAAGATACAGATGTAGAAGATATCATG
MPXV_349_R_SP_2022	LCR19	[GATACA]9GAT	9.3	1	0.000209556	CTTACTACTAACATGGATACAGATACAGATACAGATACAGATACAGATACAGATACAGATACAGATACAGATGTAGAAGATATCATG
MPXV_349_R_SP_2022	LCR19	GATTCA[GATACA]7GACACAGAT	9.3	1	0.000209556	CTTACTACTAACATGGATTCAGATACAGATACAGATACAGATACAGATACAGATACAGATACAGACACAGATGTAGAAGATATCATG
MPXV_349_R_SP_2022	LCR19	GATTCA[GATACA]7GATAAAGAT	9.3	1	0.000209556	CTTACTACTAACATGGATTCAGATACAGATACAGATACAGATACAGATACAGATACAGATACAGATAAAGATGTAGAAGATATCATG
MPXV_349_R_SP_2022	LCR19	GATTCAGGTACA[GATACA]7GAT	9.3	1	0.000209556	CTTACTACTAACATGGATTCAGGTACAGATACAGATACAGATACAGATACAGATACAGATACAGATACAGATGTAGAAGATATCATG
MPXV_349_R_SP_2022	LCR19	GATTCAGATACAGATAAA[GATACA]6GAT	9.3	2	0.000419111	CTTACTACTAACATGGATTCAGATACAGATAAAGATACAGATACAGATACAGATACAGATACAGATACAGATGTAGAAGATATCATG
MPXV_349_R_SP_2022	LCR19	GATTCAGATATA[GATACA]7GAT	9.3	2	0.000419111	CTTACTACTAACATGGATTCAGATATAGATACAGATACAGATACAGATACAGATACAGATACAGATACAGATGTAGAAGATATCATG
MPXV_349_R_SP_2022	LCR19	GATTCA[GATACA]6GGTACAGATACAGAT	9.3	2	0.000419111	CTTACTACTAACATGGATTCAGATACAGATACAGATACAGATACAGATACAGATACAGGTACAGATACAGATGTAGAAGATATCATG
MPXV_349_R_SP_2022	LCR19	GATTCAGATACAGGTACA[GATACA]6GAT	9.3	2	0.000419111	CTTACTACTAACATGGATTCAGATACAGGTACAGATACAGATACAGATACAGATACAGATACAGATACAGATGTAGAAGATATCATG
MPXV_349_R_SP_2022	LCR19	GATTCAGATACAGATACAGATACAGATGCA[GATACA]4GAT	9.3	1	0.000209556	CTTACTACTAACATGGATTCAGATACAGATACAGATACAGATGCAGATACAGATACAGATACAGATACAGATGTAGAAGATATCATG
MPXV_349_R_SP_2022	LCR19	GATTCA[GATACA]8GGT	9.3	1	0.000209556	CTTACTACTAACATGGATTCAGATACAGATACAGATACAGATACAGATACAGATACAGATACAGATACAGGTGTAGAAGATATCATG
MPXV_349_R_SP_2022	LCR19	GATTCAGATACAGATACAGATACAGATATA[GATACA]4GAT	9.3	1	0.000209556	CTTACTACTAACATGGATTCAGATACAGATACAGATACAGATATAGATACAGATACAGATACAGATACAGATGTAGAAGATATCATG
MPXV_349_R_SP_2022	LCR19	GATTCA[GATACA]5GAGACAGATACAGATACAGAT	9.3	1	0.000209556	CTTACTACTAACATGGATTCAGATACAGATACAGATACAGATACAGATACAGAGACAGATACAGATACAGATGTAGAAGATATCATG
MPXV_349_R_SP_2022	LCR19	GATTCAGACACA[GATACA]7GAT	9.3	2	0.000419111	CTTACTACTAACATGGATTCAGACACAGATACAGATACAGATACAGATACAGATACAGATACAGATACAGATGTAGAAGATATCATG
MPXV_349_R_SP_2022	LCR19	GATTCA[GATACA]8GCT	9.3	1	0.000209556	CTTACTACTAACATGGATTCAGATACAGATACAGATACAGATACAGATACAGATACAGATACAGATACAGCTGTAGAAGATATCATG
MPXV_349_R_SP_2022	LCR19	GATTCAGAGACA[GATACA]7GAT	9.3	1	0.000209556	CTTACTACTAACATGGATTCAGAGACAGATACAGATACAGATACAGATACAGATACAGATACAGATACAGATGTAGAAGATATCATG
MPXV_349_R_SP_2022	LCR19	GATTCC[GATACA]8GAT	9.3	1	0.000209556	CTTACTACTAACATGGATTCCGATACAGATACAGATACAGATACAGATACAGATACAGATACAGATACAGATGTAGAAGATATCATG
MPXV_349_R_SP_2022	LCR19	GATTCA[GATACA]2GAT	3.3	1	0.000209556	CTTACTACTAACATGGATTCAGATACAGATACAGATGTAGAAGATATCATG
MPXV_349_R_SP_2022	LCR19	GATTCAGATACAGATACAGATACAGAGACA[GATACA]4GAT	9.3	1	0.000209556	CTTACTACTAACATGGATTCAGATACAGATACAGATACAGAGACAGATACAGATACAGATACAGATACAGATGTAGAAGATATCATG
MPXV_349_R_SP_2022	LCR19	GATTCAGATCCA[GATACA]7GAT	9.3	1	0.000209556	CTTACTACTAACATGGATTCAGATCCAGATACAGATACAGATACAGATACAGATACAGATACAGATACAGATGTAGAAGATATCATG
MPXV_349_R_SP_2022	LCR19	GATTCA[GATACA]5GATACCGATACAGATACAGAT	9.3	1	0.000209556	CTTACTACTAACATGGATTCAGATACAGATACAGATACAGATACAGATACAGATACCGATACAGATACAGATGTAGAAGATATCATG
MPXV_349_R_SP_2022	LCR19	GATTCAGATACAGAGACAGATACAGATACAGCTACA[GATACA]3GAT	9.3	1	0.000209556	CTTACTACTAACATGGATTCAGATACAGAGACAGATACAGATACAGCTACAGATACAGATACAGATACAGATGTAGAAGATATCATG
MPXV_349_R_SP_2022	LCR19	GCTTCA[GATACA]8GAT	9.3	1	0.000209556	CTTACTACTAACATGGCTTCAGATACAGATACAGATACAGATACAGATACAGATACAGATACAGATACAGATGTAGAAGATATCATG
MPXV_349_R_SP_2022	LCR19	GATTCAGATACAGATACAGAGACA[GATACA]5GAT	9.3	2	0.000419111	CTTACTACTAACATGGATTCAGATACAGATACAGAGACAGATACAGATACAGATACAGATACAGATACAGATGTAGAAGATATCATG
MPXV_349_R_SP_2022	LCR19	GATTCA[GATACA]7GATCCAGAT	9.3	1	0.000209556	CTTACTACTAACATGGATTCAGATACAGATACAGATACAGATACAGATACAGATACAGATACAGATCCAGATGTAGAAGATATCATG
MPXV_349_R_SP_2022	LCR19	GATTCA[GATACA]4GAGACAGATACAGATACAGATACAGAT	9.3	2	0.000419111	CTTACTACTAACATGGATTCAGATACAGATACAGATACAGATACAGAGACAGATACAGATACAGATACAGATGTAGAAGATATCATG
MPXV_349_R_SP_2022	LCR19	GACTCA[GATACA]8GAT	9.3	1	0.000209556	CTTACTACTAACATGGACTCAGATACAGATACAGATACAGATACAGATACAGATACAGATACAGATACAGATGTAGAAGATATCATG
MPXV_349_R_SP_2022	LCR19	GATTCAGATACATATACA[GATACA]6GAT	9.3	2	0.000419111	CTTACTACTAACATGGATTCAGATACATATACAGATACAGATACAGATACAGATACAGATACAGATACAGATGTAGAAGATATCATG
MPXV_349_R_SP_2022	LCR19	GATTCAGATACAGATACT[GATACA]6GAT	9.3	1	0.000209556	CTTACTACTAACATGGATTCAGATACAGATACTGATACAGATACAGATACAGATACAGATACAGATACAGATGTAGAAGATATCATG
MPXV_349_R_SP_2022	LCR19	GATTCATATACA[GATACA]7GAT	9.3	1	0.000209556	CTTACTACTAACATGGATTCATATACAGATACAGATACAGATACAGATACAGATACAGATACAGATACAGATGTAGAAGATATCATG
MPXV_349_R_SP_2022	LCR19	GATTCA[GATACA]7GAGACAGAG	9.3	1	0.000209556	CTTACTACTAACATGGATTCAGATACAGATACAGATACAGATACAGATACAGATACAGATACAGAGACAGAGGTAGAAGATATCATG
MPXV_349_R_SP_2022	LCR19	GAGTCA[GATACA]8GAT	9.3	1	0.000209556	CTTACTACTAACATGGAGTCAGATACAGATACAGATACAGATACAGATACAGATACAGATACAGATACAGATGTAGAAGATATCATG
MPXV_349_R_SP_2022	LCR19	GATTCAGATACAGATACATATACA[GATACA]5GAT	9.3	1	0.000209556	CTTACTACTAACATGGATTCAGATACAGATACATATACAGATACAGATACAGATACAGATACAGATACAGATGTAGAAGATATCATG
MPXV_349_R_SP_2022	LCR19	GATCCA[GATACA]8GAT	9.3	1	0.000209556	CTTACTACTAACATGGATCCAGATACAGATACAGATACAGATACAGATACAGATACAGATACAGATACAGATGTAGAAGATATCATG
MPXV_349_R_SP_2022	LCR19	GGTTCA[GATACA]8GAT	9.3	1	0.000209556	CTTACTACTAACATGGGTTCAGATACAGATACAGATACAGATACAGATACAGATACAGATACAGATACAGATGTAGAAGATATCATG
MPXV_349_R_SP_2022	LCR19	GATTCA[GATACA]5GCTACAGATACAGATACAGAT	9.3	1	0.000209556	CTTACTACTAACATGGATTCAGATACAGATACAGATACAGATACAGATACAGCTACAGATACAGATACAGATGTAGAAGATATCATG
MPXV_349_R_SP_2022	LCR19	GATTCAGATACACATACA[GATACA]6GAT	9.3	1	0.000209556	CTTACTACTAACATGGATTCAGATACACATACAGATACAGATACAGATACAGATACAGATACAGATACAGATGTAGAAGATATCATG
MPXV_349_R_SP_2022	LCR19	TATTCA[GATACA]8GAT	9.3	1	0.000209556	CTTACTACTAACATGTATTCAGATACAGATACAGATACAGATACAGATACAGATACAGATACAGATACAGATGTAGAAGATATCATG
MPXV_349_R_SP_2022	LCR19	GATTCA[GATACA]3GATAAATATACAGATACAGATACAGATACAGAT	9.3	1	0.000209556	CTTACTACTAACATGGATTCAGATACAGATACAGATACAGATAAATATACAGATACAGATACAGATACAGATGTAGAAGATATCATG
MPXV_349_R_SP_2022	LCR19	GATTCAGCTACA[GATACA]7GAT	9.3	1	0.000209556	CTTACTACTAACATGGATTCAGCTACAGATACAGATACAGATACAGATACAGATACAGATACAGATACAGATGTAGAAGATATCATG
MPXV_353_R_SP_2022_MiSeq	LCR1	[AACTAACTTATGACTT]8AACTAACTTATGACTA	9	3	0.333333	AAGTGTTAGACTATAAACTAACTTATGACTTAACTAACTTATGACTTAACTAACTTATGACTTAACTAACTTATGACTTAACTAACTTATGACTTAACTAACTTATGACTTAACTAACTTATGACTTAACTAACTTATGACTTAACTAACTTATGACTATTAACTCATTTCAAG
MPXV_349_R_SP_2022	LCR20	[T]9	9	12989	0.964363	ACTAACAGGTTAACATTTTTTTTTAAAAATAGAAAAAAC
MPXV_349_R_SP_2022	LCR20	[T]8	8	235	0.0174475	ACTAACAGGTTAACATTTTTTTTAAAAATAGAAAAAAC
MPXV_349_R_SP_2022	LCR20	[T]10	10	156	0.0115822	ACTAACAGGTTAACATTTTTTTTTTAAAAATAGAAAAAAC
MPXV_349_R_SP_2022	LCR20	A[T]8	9	3	0.000222734	ACTAACAGGTTAACAATTTTTTTTAAAAATAGAAAAAAC
MPXV_349_R_SP_2022	LCR20	[T]8A	9	43	0.00319252	ACTAACAGGTTAACATTTTTTTTAAAAAATAGAAAAAAC
MPXV_349_R_SP_2022	LCR20	TA[T]7	9	3	0.000222734	ACTAACAGGTTAACATATTTTTTTAAAAATAGAAAAAAC
MPXV_349_R_SP_2022	LCR20	TC[T]6A	9	1	7.42446e-05	ACTAACAGGTTAACATCTTTTTTAAAAAATAGAAAAAAC
MPXV_349_R_SP_2022	LCR20	[T]6ATT	9	1	7.42446e-05	ACTAACAGGTTAACATTTTTTATTAAAAATAGAAAAAAC
MPXV_349_R_SP_2022	LCR20	G[T]8	9	3	0.000222734	ACTAACAGGTTAACAGTTTTTTTTAAAAATAGAAAAAAC
MPXV_349_R_SP_2022	LCR20	TTG[T]6	9	2	0.000148489	ACTAACAGGTTAACATTGTTTTTTAAAAATAGAAAAAAC
MPXV_349_R_SP_2022	LCR20	[T]6CTT	9	4	0.000296978	ACTAACAGGTTAACATTTTTTCTTAAAAATAGAAAAAAC
MPXV_349_R_SP_2022	LCR20	[T]8G	9	6	0.000445467	ACTAACAGGTTAACATTTTTTTTGAAAAATAGAAAAAAC
MPXV_349_R_SP_2022	LCR20	[T]11	11	3	0.000222734	ACTAACAGGTTAACATTTTTTTTTTTAAAAATAGAAAAAAC
MPXV_349_R_SP_2022	LCR20	C[T]8	9	2	0.000148489	ACTAACAGGTTAACACTTTTTTTTAAAAATAGAAAAAAC
MPXV_349_R_SP_2022	LCR20	[T]5ACTAACAGGTTAACATTTATTTTT	29	1	7.42446e-05	ACTAACAGGTTAACATTTATTTTTAAAAATAGAAAAAAC
MPXV_349_R_SP_2022	LCR20	[T]5ACTAACAGGTTAACATTTTTATTT	29	2	0.000148489	ACTAACAGGTTAACATTTTTATTTAAAAATAGAAAAAAC
MPXV_349_R_SP_2022	LCR20	[T]5ACTAACAGGTTAACATTTTTCTTT	29	3	0.000222734	ACTAACAGGTTAACATTTTTCTTTAAAAATAGAAAAAAC
MPXV_349_R_SP_2022	LCR20	TTC[T]6	9	1	7.42446e-05	ACTAACAGGTTAACATTCTTTTTTAAAAATAGAAAAAAC
MPXV_349_R_SP_2022	LCR20	[T]5ACTAACAGGTTAACATTTTATTTT	29	3	0.000222734	ACTAACAGGTTAACATTTTATTTTAAAAATAGAAAAAAC
MPXV_349_R_SP_2022	LCR20	[T]8C	9	2	0.000148489	ACTAACAGGTTAACATTTTTTTTCAAAAATAGAAAAAAC
MPXV_349_R_SP_2022	LCR20	[T]7AT	9	3	0.000222734	ACTAACAGGTTAACATTTTTTTATAAAAATAGAAAAAAC
MPXV_349_R_SP_2022	LCR20	[T]6GTT	9	1	7.42446e-05	ACTAACAGGTTAACATTTTTTGTTAAAAATAGAAAAAAC
MPXV_349_R_SP_2022	LCR20	[T]7GT	9	1	7.42446e-05	ACTAACAGGTTAACATTTTTTTGTAAAAATAGAAAAAAC
MPXV_349_R_SP_2022	LCR20	[T]6NTT	9	1	7.42446e-05	ACTAACAGGTTAACATTTTTTNTTAAAAATAGAAAAAAC
MPXV_349_R_SP_2022	LCR21	[GATGAA]4GATGA	4.5	7249	0.883809	TATCTTAGTACCTATGATGAAGATGAAGATGAAGATGAAGATGATGGTCCGTATATATTTT
MPXV_349_R_SP_2022	LCR21	GATGAAGATGGA[GATGAA]2GATGA	4.5	5	0.000609607	TATCTTAGTACCTATGATGAAGATGGAGATGAAGATGAAGATGATGGTCCGTATATATTTT
MPXV_349_R_SP_2022	LCR21	GATGAC[GATGAA]3GATGA	4.5	5	0.000609607	TATCTTAGTACCTATGATGACGATGAAGATGAAGATGAAGATGATGGTCCGTATATATTTT
MPXV_349_R_SP_2022	LCR21	GATGAAGAGGAA[GATGAA]2GATGA	4.5	3	0.000365764	TATCTTAGTACCTATGATGAAGAGGAAGATGAAGATGAAGATGATGGTCCGTATATATTTT
MPXV_349_R_SP_2022	LCR21	[GATGAA]4GGTGA	4.5	1	0.000121921	TATCTTAGTACCTATGATGAAGATGAAGATGAAGATGAAGGTGATGGTCCGTATATATTTT
MPXV_349_R_SP_2022	LCR21	[GATGAA]2GATGATGATGAAGATGA	4.5	1	0.000121921	TATCTTAGTACCTATGATGAAGATGAAGATGATGATGAAGATGATGGTCCGTATATATTTT
MPXV_349_R_SP_2022	LCR21	GATGAAGATGAC[GATGAA]2GATGA	4.5	4	0.000487686	TATCTTAGTACCTATGATGAAGATGACGATGAAGATGAAGATGATGGTCCGTATATATTTT
MPXV_349_R_SP_2022	LCR21	GATGAAGATGTA[GATGAA]2GATGA	4.5	1	0.000121921	TATCTTAGTACCTATGATGAAGATGTAGATGAAGATGAAGATGATGGTCCGTATATATTTT
MPXV_349_R_SP_2022	LCR21	[GATGAA]4GATGG	4.5	1	0.000121921	TATCTTAGTACCTATGATGAAGATGAAGATGAAGATGAAGATGGTGGTCCGTATATATTTT
MPXV_349_R_SP_2022	LCR21	[GATGAA]3GATTAAGATGA	4.5	1	0.000121921	TATCTTAGTACCTATGATGAAGATGAAGATGAAGATTAAGATGATGGTCCGTATATATTTT
MPXV_349_R_SP_2022	LCR21	GATGAT[GATGAA]3GATGA	4.5	4	0.000487686	TATCTTAGTACCTATGATGATGATGAAGATGAAGATGAAGATGATGGTCCGTATATATTTT
MPXV_349_R_SP_2022	LCR21	[GATGAA]3GATGA	3.5	30	0.00365764	TATCTTAGTACCTATGATGAAGATGAAGATGAAGATGATGGTCCGTATATATTTT
MPXV_349_R_SP_2022	LCR21	[GATGAA]2GATGACGATGAAGATGA	4.5	9	0.00109729	TATCTTAGTACCTATGATGAAGATGAAGATGACGATGAAGATGATGGTCCGTATATATTTT
MPXV_349_R_SP_2022	LCR21	GATGAAGTTGAA[GATGAA]2GATGA	4.5	3	0.000365764	TATCTTAGTACCTATGATGAAGTTGAAGATGAAGATGAAGATGATGGTCCGTATATATTTT
MPXV_349_R_SP_2022	LCR21	GATGAATATGAA[GATGAA]2GATGA	4.5	5	0.000609607	TATCTTAGTACCTATGATGAATATGAAGATGAAGATGAAGATGATGGTCCGTATATATTTT
MPXV_349_R_SP_2022	LCR21	[GATGAA]2GATGTAGATGAAGATGA	4.5	1	0.000121921	TATCTTAGTACCTATGATGAAGATGAAGATGTAGATGAAGATGATGGTCCGTATATATTTT
MPXV_349_R_SP_2022	LCR21	[GATGAA]3GATGAGGATGA	4.5	1	0.000121921	TATCTTAGTACCTATGATGAAGATGAAGATGAAGATGAGGATGATGGTCCGTATATATTTT
MPXV_349_R_SP_2022	LCR21	GATGAAGATGCA[GATGAA]2GATGA	4.5	3	0.000365764	TATCTTAGTACCTATGATGAAGATGCAGATGAAGATGAAGATGATGGTCCGTATATATTTT
MPXV_349_R_SP_2022	LCR21	[GATGAA]2GATGAGGATGAAGATGA	4.5	2	0.000243843	TATCTTAGTACCTATGATGAAGATGAAGATGAGGATGAAGATGATGGTCCGTATATATTTT
MPXV_349_R_SP_2022	LCR21	GTTGAA[GATGAA]3GATGA	4.5	2	0.000243843	TATCTTAGTACCTATGTTGAAGATGAAGATGAAGATGAAGATGATGGTCCGTATATATTTT
MPXV_349_R_SP_2022	LCR21	GATGGA[GATGAA]3GATGA	4.5	2	0.000243843	TATCTTAGTACCTATGATGGAGATGAAGATGAAGATGAAGATGATGGTCCGTATATATTTT
MPXV_349_R_SP_2022	LCR21	[GATGAA]3GAAGAAGATGA	4.5	10	0.00121921	TATCTTAGTACCTATGATGAAGATGAAGATGAAGAAGAAGATGATGGTCCGTATATATTTT
MPXV_349_R_SP_2022	LCR21	[GATGAA]3GATGACGATGA	4.5	20	0.00243843	TATCTTAGTACCTATGATGAAGATGAAGATGAAGATGACGATGATGGTCCGTATATATTTT
MPXV_349_R_SP_2022	LCR21	[GATGAA]2GGTGAAGATGAAGATGA	4.5	2	0.000243843	TATCTTAGTACCTATGATGAAGATGAAGGTGAAGATGAAGATGATGGTCCGTATATATTTT
MPXV_349_R_SP_2022	LCR21	GATAAA[GATGAA]3GATGA	4.5	1	0.000121921	TATCTTAGTACCTATGATAAAGATGAAGATGAAGATGAAGATGATGGTCCGTATATATTTT
MPXV_349_R_SP_2022	LCR21	GAGGAA[GATGAA]3GATGA	4.5	3	0.000365764	TATCTTAGTACCTATGAGGAAGATGAAGATGAAGATGAAGATGATGGTCCGTATATATTTT
MPXV_349_R_SP_2022	LCR21	[GATGAA]2GATTAAGATGAAGATGA	4.5	1	0.000121921	TATCTTAGTACCTATGATGAAGATGAAGATTAAGATGAAGATGATGGTCCGTATATATTTT
MPXV_349_R_SP_2022	LCR21	GATCAA[GATGAA]3GATGA	4.5	1	0.000121921	TATCTTAGTACCTATGATCAAGATGAAGATGAAGATGAAGATGATGGTCCGTATATATTTT
MPXV_349_R_SP_2022	LCR21	GATGAAGATGAT[GATGAA]2GATGA	4.5	1	0.000121921	TATCTTAGTACCTATGATGAAGATGATGATGAAGATGAAGATGATGGTCCGTATATATTTT
MPXV_349_R_SP_2022	LCR21	[GATGAA]3GATGGAGATGA	4.5	1	0.000121921	TATCTTAGTACCTATGATGAAGATGAAGATGAAGATGGAGATGATGGTCCGTATATATTTT
MPXV_349_R_SP_2022	LCR21	GATGAAGATGAG[GATGAA]2GATGA	4.5	2	0.000243843	TATCTTAGTACCTATGATGAAGATGAGGATGAAGATGAAGATGATGGTCCGTATATATTTT
MPXV_349_R_SP_2022	LCR21	[GATGAA]2GAGGAAGATGAAGATGA	4.5	19	0.00231651	TATCTTAGTACCTATGATGAAGATGAAGAGGAAGATGAAGATGATGGTCCGTATATATTTT
MPXV_349_R_SP_2022	LCR21	[GATGAA]3GATGATGATGA	4.5	2	0.000243843	TATCTTAGTACCTATGATGAAGATGAAGATGAAGATGATGATGATGGTCCGTATATATTTT
MPXV_349_R_SP_2022	LCR21	GATGAAAATGAA[GATGAA]2GATGA	4.5	1	0.000121921	TATCTTAGTACCTATGATGAAAATGAAGATGAAGATGAAGATGATGGTCCGTATATATTTT
MPXV_349_R_SP_2022	LCR21	GATGAAGACGAA[GATGAA]2GATGA	4.5	4	0.000487686	TATCTTAGTACCTATGATGAAGACGAAGATGAAGATGAAGATGATGGTCCGTATATATTTT
MPXV_349_R_SP_2022	LCR21	[GATGAA]2GACGAAGATGAAGATGA	4.5	1	0.000121921	TATCTTAGTACCTATGATGAAGATGAAGACGAAGATGAAGATGATGGTCCGTATATATTTT
MPXV_349_R_SP_2022	LCR21	GATTAA[GATGAA]3GATGA	4.5	2	0.000243843	TATCTTAGTACCTATGATTAAGATGAAGATGAAGATGAAGATGATGGTCCGTATATATTTT
MPXV_349_R_SP_2022	LCR21	GATTAA[GATGAA]1GATTAAGATGAAGATGA	4.5	1	0.000121921	TATCTTAGTACCTATGATTAAGATGAAGATTAAGATGAAGATGATGGTCCGTATATATTTT
MPXV_349_R_SP_2022	LCR21	[GATGAA]3CATGAAGATGA	4.5	1	0.000121921	TATCTTAGTACCTATGATGAAGATGAAGATGAACATGAAGATGATGGTCCGTATATATTTT
MPXV_349_R_SP_2022	LCR21	[GATGAA]3GATGNAGATGA	4.5	3	0.000365764	TATCTTAGTACCTATGATGAAGATGAAGATGAAGATGNAGATGATGGTCCGTATATATTTT
MPXV_349_R_SP_2022	LCR21	[GATGAA]3GNTGAAGATGA	4.5	1	0.000121921	TATCTTAGTACCTATGATGAAGATGAAGATGAAGNTGAAGATGATGGTCCGTATATATTTT
MPXV_349_R_SP_2022	LCR21	GATGTA[GATGAA]3GATGA	4.5	2	0.000243843	TATCTTAGTACCTATGATGTAGATGAAGATGAAGATGAAGATGATGGTCCGTATATATTTT
MPXV_349_R_SP_2022	LCR21	[GATGAA]3GATAAAGATGA	4.5	2	0.000243843	TATCTTAGTACCTATGATGAAGATGAAGATGAAGATAAAGATGATGGTCCGTATATATTTT
MPXV_349_R_SP_2022	LCR21	[GATGAA]3TATGAAGATGA	4.5	1	0.000121921	TATCTTAGTACCTATGATGAAGATGAAGATGAATATGAAGATGATGGTCCGTATATATTTT
MPXV_349_R_SP_2022	LCR21	[GATGAA]3GAGGAAGAGGA	4.5	42	0.0051207	TATCTTAGTACCTATGATGAAGATGAAGATGAAGAGGAAGAGGATGGTCCGTATATATTTT
MPXV_349_R_SP_2022	LCR21	[GATGAA]2GATGCAGATGAAGATGA	4.5	7	0.00085345	TATCTTAGTACCTATGATGAAGATGAAGATGCAGATGAAGATGATGGTCCGTATATATTTT
MPXV_349_R_SP_2022	LCR21	[GATGAA]4GAGGA	4.5	349	0.0425506	TATCTTAGTACCTATGATGAAGATGAAGATGAAGATGAAGAGGATGGTCCGTATATATTTT
MPXV_349_R_SP_2022	LCR21	[GATGAA]2GAGGAAGATGAAGAGGC	4.5	1	0.000121921	TATCTTAGTACCTATGATGAAGATGAAGAGGAAGATGAAGAGGCTGGTCCGTATATATTTT
MPXV_349_R_SP_2022	LCR21	[GATGAA]3GACGAAGATGA	4.5	5	0.000609607	TATCTTAGTACCTATGATGAAGATGAAGATGAAGACGAAGATGATGGTCCGTATATATTTT
MPXV_349_R_SP_2022	LCR21	[GATGAA]3GAGGAAGATGA	4.5	95	0.0115825	TATCTTAGTACCTATGATGAAGATGAAGATGAAGAGGAAGATGATGGTCCGTATATATTTT
MPXV_349_R_SP_2022	LCR21	[GATGAA]4GATGC	4.5	39	0.00475494	TATCTTAGTACCTATGATGAAGATGAAGATGAAGATGAAGATGCTGGTCCGTATATATTTT
MPXV_349_R_SP_2022	LCR21	[GATGAA]4GAGGC	4.5	21	0.00256035	TATCTTAGTACCTATGATGAAGATGAAGATGAAGATGAAGAGGCTGGTCCGTATATATTTT
MPXV_349_R_SP_2022	LCR21	[GATGAA]4GCGGA	4.5	8	0.000975372	TATCTTAGTACCTATGATGAAGATGAAGATGAAGATGAAGCGGATGGTCCGTATATATTTT
MPXV_349_R_SP_2022	LCR21	[GATGAA]3GAGGCAGATGA	4.5	3	0.000365764	TATCTTAGTACCTATGATGAAGATGAAGATGAAGAGGCAGATGATGGTCCGTATATATTTT
MPXV_349_R_SP_2022	LCR21	[GATGAA]4GCTGA	4.5	41	0.00499878	TATCTTAGTACCTATGATGAAGATGAAGATGAAGATGAAGCTGATGGTCCGTATATATTTT
MPXV_349_R_SP_2022	LCR21	[GATGAA]3GAGGAAGCGGA	4.5	4	0.000487686	TATCTTAGTACCTATGATGAAGATGAAGATGAAGAGGAAGCGGATGGTCCGTATATATTTT
MPXV_349_R_SP_2022	LCR21	[GATGAA]4CATGA	4.5	4	0.000487686	TATCTTAGTACCTATGATGAAGATGAAGATGAAGATGAACATGATGGTCCGTATATATTTT
MPXV_349_R_SP_2022	LCR21	[GATGAA]4GACGA	4.5	17	0.00207267	TATCTTAGTACCTATGATGAAGATGAAGATGAAGATGAAGACGATGGTCCGTATATATTTT
MPXV_349_R_SP_2022	LCR21	[GATGAA]4GAAGA	4.5	14	0.0017069	TATCTTAGTACCTATGATGAAGATGAAGATGAAGATGAAGAAGATGGTCCGTATATATTTT
MPXV_349_R_SP_2022	LCR21	[GATGAA]3GCTGAAGATGA	4.5	12	0.00146306	TATCTTAGTACCTATGATGAAGATGAAGATGAAGCTGAAGATGATGGTCCGTATATATTTT
MPXV_349_R_SP_2022	LCR21	[GATGAA]3GATGCAGATGA	4.5	12	0.00146306	TATCTTAGTACCTATGATGAAGATGAAGATGAAGATGCAGATGATGGTCCGTATATATTTT
MPXV_349_R_SP_2022	LCR21	[GATGAA]3GATGACGAGGA	4.5	2	0.000243843	TATCTTAGTACCTATGATGAAGATGAAGATGAAGATGACGAGGATGGTCCGTATATATTTT
MPXV_349_R_SP_2022	LCR21	[GATGAA]2GAGGAAGATGAAGAAGA	4.5	1	0.000121921	TATCTTAGTACCTATGATGAAGATGAAGAGGAAGATGAAGAAGATGGTCCGTATATATTTT
MPXV_349_R_SP_2022	LCR21	[GATGAA]3GAGGAAGAGGC	4.5	6	0.000731529	TATCTTAGTACCTATGATGAAGATGAAGATGAAGAGGAAGAGGCTGGTCCGTATATATTTT
MPXV_349_R_SP_2022	LCR21	[GATGAA]3GACGAAGAGGA	4.5	2	0.000243843	TATCTTAGTACCTATGATGAAGATGAAGATGAAGACGAAGAGGATGGTCCGTATATATTTT
MPXV_349_R_SP_2022	LCR21	[GATGAA]2GATGACGATGAAGCTGC	4.5	1	0.000121921	TATCTTAGTACCTATGATGAAGATGAAGATGACGATGAAGCTGCTGGTCCGTATATATTTT
MPXV_349_R_SP_2022	LCR21	[GATGAA]4GCTGC	4.5	4	0.000487686	TATCTTAGTACCTATGATGAAGATGAAGATGAAGATGAAGCTGCTGGTCCGTATATATTTT
MPXV_349_R_SP_2022	LCR21	[GATGAA]2GAGGAAGATGAAGAGGA	4.5	8	0.000975372	TATCTTAGTACCTATGATGAAGATGAAGAGGAAGATGAAGAGGATGGTCCGTATATATTTT
MPXV_349_R_SP_2022	LCR21	[GATGAA]3GAGGCAGAGGA	4.5	2	0.000243843	TATCTTAGTACCTATGATGAAGATGAAGATGAAGAGGCAGAGGATGGTCCGTATATATTTT
MPXV_349_R_SP_2022	LCR21	[GATGAA]2GAGGAAGAAGAAGATCA	4.5	1	0.000121921	TATCTTAGTACCTATGATGAAGATGAAGAGGAAGAAGAAGATCATGGTCCGTATATATTTT
MPXV_349_R_SP_2022	LCR21	[GATGAA]3GCCGAAGACGA	4.5	1	0.000121921	TATCTTAGTACCTATGATGAAGATGAAGATGAAGCCGAAGACGATGGTCCGTATATATTTT
MPXV_349_R_SP_2022	LCR21	[GATGAA]3GCTGAAGCTGA	4.5	2	0.000243843	TATCTTAGTACCTATGATGAAGATGAAGATGAAGCTGAAGCTGATGGTCCGTATATATTTT
MPXV_349_R_SP_2022	LCR21	[GATGAA]3GCTGAAGAGGA	4.5	6	0.000731529	TATCTTAGTACCTATGATGAAGATGAAGATGAAGCTGAAGAGGATGGTCCGTATATATTTT
MPXV_349_R_SP_2022	LCR21	GATGAAGNTGAA[GATGAA]2GATGA	4.5	1	0.000121921	TATCTTAGTACCTATGATGAAGNTGAAGATGAAGATGAAGATGATGGTCCGTATATATTTT
MPXV_349_R_SP_2022	LCR21	[GATGAA]3GATGACGCGGA	4.5	1	0.000121921	TATCTTAGTACCTATGATGAAGATGAAGATGAAGATGACGCGGATGGTCCGTATATATTTT
MPXV_349_R_SP_2022	LCR21	[GATGAA]3GAGGACGATGA	4.5	3	0.000365764	TATCTTAGTACCTATGATGAAGATGAAGATGAAGAGGACGATGATGGTCCGTATATATTTT
MPXV_349_R_SP_2022	LCR21	[GATGAA]2TATGAAGATGAAGATGA	4.5	1	0.000121921	TATCTTAGTACCTATGATGAAGATGAATATGAAGATGAAGATGATGGTCCGTATATATTTT
MPXV_349_R_SP_2022	LCR21	[GATGAA]3GAGGAACATGA	4.5	1	0.000121921	TATCTTAGTACCTATGATGAAGATGAAGATGAAGAGGAACATGATGGTCCGTATATATTTT
MPXV_349_R_SP_2022	LCR21	[GATGAA]3GAGGAAGCTGA	4.5	5	0.000609607	TATCTTAGTACCTATGATGAAGATGAAGATGAAGAGGAAGCTGATGGTCCGTATATATTTT
MPXV_349_R_SP_2022	LCR21	[GATGAA]2GAGGAAGAGGAAGATGA	4.5	1	0.000121921	TATCTTAGTACCTATGATGAAGATGAAGAGGAAGAGGAAGATGATGGTCCGTATATATTTT
MPXV_349_R_SP_2022	LCR21	[GATGAA]2GACGAAGAAGAAGAGGA	4.5	1	0.000121921	TATCTTAGTACCTATGATGAAGATGAAGACGAAGAAGAAGAGGATGGTCCGTATATATTTT
MPXV_349_R_SP_2022	LCR21	[GATGAA]3GAGGA	3.5	1	0.000121921	TATCTTAGTACCTATGATGAAGATGAAGATGAAGAGGATGGTCCGTATATATTTT
MPXV_349_R_SP_2022	LCR21	[GATGAA]2GATGACGATGAAGAGGA	4.5	3	0.000365764	TATCTTAGTACCTATGATGAAGATGAAGATGACGATGAAGAGGATGGTCCGTATATATTTT
MPXV_349_R_SP_2022	LCR21	GATGAG[GATGAA]3GATGA	4.5	1	0.000121921	TATCTTAGTACCTATGATGAGGATGAAGATGAAGATGAAGATGATGGTCCGTATATATTTT
MPXV_349_R_SP_2022	LCR21	[GATGAA]2GCTGAAGATGAAGAGGA	4.5	1	0.000121921	TATCTTAGTACCTATGATGAAGATGAAGCTGAAGATGAAGAGGATGGTCCGTATATATTTT
MPXV_349_R_SP_2022	LCR21	[GATGAA]3GAGGACGAGGA	4.5	3	0.000365764	TATCTTAGTACCTATGATGAAGATGAAGATGAAGAGGACGAGGATGGTCCGTATATATTTT
MPXV_349_R_SP_2022	LCR21	[GATGAA]3GCTGAAGCGGA	4.5	1	0.000121921	TATCTTAGTACCTATGATGAAGATGAAGATGAAGCTGAAGCGGATGGTCCGTATATATTTT
MPXV_349_R_SP_2022	LCR21	GNTGAA[GATGAA]3GATGA	4.5	1	0.000121921	TATCTTAGTACCTATGNTGAAGATGAAGATGAAGATGAAGATGATGGTCCGTATATATTTT
MPXV_349_R_SP_2022	LCR21	TATGAA[GATGAA]3GATGA	4.5	3	0.000365764	TATCTTAGTACCTATTATGAAGATGAAGATGAAGATGAAGATGATGGTCCGTATATATTTT
MPXV_349_R_SP_2022	LCR21	[GATGAA]3GAGGAAGACGA	4.5	4	0.000487686	TATCTTAGTACCTATGATGAAGATGAAGATGAAGAGGAAGACGATGGTCCGTATATATTTT
MPXV_349_R_SP_2022	LCR21	[GATGAA]3GAAGAAGAAGA	4.5	3	0.000365764	TATCTTAGTACCTATGATGAAGATGAAGATGAAGAAGAAGAAGATGGTCCGTATATATTTT
MPXV_349_R_SP_2022	LCR21	[GATGAA]3GAAGAAGAGGA	4.5	1	0.000121921	TATCTTAGTACCTATGATGAAGATGAAGATGAAGAAGAAGAGGATGGTCCGTATATATTTT
MPXV_349_R_SP_2022	LCR21	[GATGAA]2GAAGAAGATGACGATGA	4.5	1	0.000121921	TATCTTAGTACCTATGATGAAGATGAAGAAGAAGATGACGATGATGGTCCGTATATATTTT
MPXV_349_R_SP_2022	LCR21	[GATGAA]4GACGC	4.5	1	0.000121921	TATCTTAGTACCTATGATGAAGATGAAGATGAAGATGAAGACGCTGGTCCGTATATATTTT
MPXV_349_R_SP_2022	LCR21	[GATGAA]3GCCGAAGAAGA	4.5	1	0.000121921	TATCTTAGTACCTATGATGAAGATGAAGATGAAGCCGAAGAAGATGGTCCGTATATATTTT
MPXV_349_R_SP_2022	LCR21	[GATGAA]2GATGCAGATGAAGAGGA	4.5	2	0.000243843	TATCTTAGTACCTATGATGAAGATGAAGATGCAGATGAAGAGGATGGTCCGTATATATTTT
MPXV_349_R_SP_2022	LCR21	[GATGAA]3GAAGAAGCGGC	4.5	1	0.000121921	TATCTTAGTACCTATGATGAAGATGAAGATGAAGAAGAAGCGGCTGGTCCGTATATATTTT
MPXV_349_R_SP_2022	LCR21	[GATGAA]3GAGGACGCAGA	4.5	1	0.000121921	TATCTTAGTACCTATGATGAAGATGAAGATGAAGAGGACGCAGATGGTCCGTATATATTTT
MPXV_349_R_SP_2022	LCR21	[GATGAA]4GCGGC	4.5	1	0.000121921	TATCTTAGTACCTATGATGAAGATGAAGATGAAGATGAAGCGGCTGGTCCGTATATATTTT
MPXV_349_R_SP_2022	LCR21	[GATGAA]3GAGGAAGACGC	4.5	1	0.000121921	TATCTTAGTACCTATGATGAAGATGAAGATGAAGAGGAAGACGCTGGTCCGTATATATTTT
MPXV_349_R_SP_2022	LCR21	[GATGAA]3GAGCAAGATGA	4.5	1	0.000121921	TATCTTAGTACCTATGATGAAGATGAAGATGAAGAGCAAGATGATGGTCCGTATATATTTT
MPXV_349_R_SP_2022	LCR21	GATGAAGCTGAA[GATGAA]2GCTGA	4.5	1	0.000121921	TATCTTAGTACCTATGATGAAGCTGAAGATGAAGATGAAGCTGATGGTCCGTATATATTTT
MPXV_349_R_SP_2022	LCR21	[GATGAA]3GAGGAAGCTGC	4.5	1	0.000121921	TATCTTAGTACCTATGATGAAGATGAAGATGAAGAGGAAGCTGCTGGTCCGTATATATTTT
MPXV_349_R_SP_2022	LCR21	[GATGAA]2GCTGAAGAGGAAGATGA	4.5	1	0.000121921	TATCTTAGTACCTATGATGAAGATGAAGCTGAAGAGGAAGATGATGGTCCGTATATATTTT
MPXV_349_R_SP_2022	LCR21	[GATGAA]3GAGGAAGATGC	4.5	1	0.000121921	TATCTTAGTACCTATGATGAAGATGAAGATGAAGAGGAAGATGCTGGTCCGTATATATTTT
MPXV_349_R_SP_2022	LCR21	[GATGAA]3GATGACGACGA	4.5	2	0.000243843	TATCTTAGTACCTATGATGAAGATGAAGATGAAGATGACGACGATGGTCCGTATATATTTT
MPXV_349_R_SP_2022	LCR21	[GATGAA]3GATCAAGACGA	4.5	1	0.000121921	TATCTTAGTACCTATGATGAAGATGAAGATGAAGATCAAGACGATGGTCCGTATATATTTT
MPXV_349_R_SP_2022	LCR21	[GATGAA]3GCTGACGCGGA	4.5	1	0.000121921	TATCTTAGTACCTATGATGAAGATGAAGATGAAGCTGACGCGGATGGTCCGTATATATTTT
MPXV_349_R_SP_2022	LCR21	[GATGAA]3GCTGAAGACGA	4.5	1	0.000121921	TATCTTAGTACCTATGATGAAGATGAAGATGAAGCTGAAGACGATGGTCCGTATATATTTT
MPXV_349_R_SP_2022	LCR21	[GATGAA]3GAAGAAGCTGA	4.5	1	0.000121921	TATCTTAGTACCTATGATGAAGATGAAGATGAAGAAGAAGCTGATGGTCCGTATATATTTT
MPXV_349_R_SP_2022	LCR21	GATGAAGATTAA[GATGAA]2GATGA	4.5	1	0.000121921	TATCTTAGTACCTATGATGAAGATTAAGATGAAGATGAAGATGATGGTCCGTATATATTTT
MPXV_349_R_SP_2022	LCR21	[GATGAA]3GCTGAAGATGC	4.5	2	0.000243843	TATCTTAGTACCTATGATGAAGATGAAGATGAAGCTGAAGATGCTGGTCCGTATATATTTT
MPXV_349_R_SP_2022	LCR21	[GATGAA]3GAGCAAGAGGA	4.5	1	0.000121921	TATCTTAGTACCTATGATGAAGATGAAGATGAAGAGCAAGAGGATGGTCCGTATATATTTT
MPXV_349_R_SP_2022	LCR21	[GATGAA]3GCTGCAGAGGA	4.5	1	0.000121921	TATCTTAGTACCTATGATGAAGATGAAGATGAAGCTGCAGAGGATGGTCCGTATATATTTT
MPXV_349_R_SP_2022	LCR21	[GATGAA]3GCTGCAGATGA	4.5	1	0.000121921	TATCTTAGTACCTATGATGAAGATGAAGATGAAGCTGCAGATGATGGTCCGTATATATTTT
MPXV_349_R_SP_2022	LCR21	[GATGAA]4GATCA	4.5	3	0.000365764	TATCTTAGTACCTATGATGAAGATGAAGATGAAGATGAAGATCATGGTCCGTATATATTTT
MPXV_349_R_SP_2022	LCR21	[GATGAA]3GATGCAGAAGA	4.5	1	0.000121921	TATCTTAGTACCTATGATGAAGATGAAGATGAAGATGCAGAAGATGGTCCGTATATATTTT
MPXV_349_R_SP_2022	LCR21	[GATGAA]2GATGACGAGGAAGCTGA	4.5	1	0.000121921	TATCTTAGTACCTATGATGAAGATGAAGATGACGAGGAAGCTGATGGTCCGTATATATTTT
MPXV_349_R_SP_2022	LCR21	[GATGAA]4GAGCA	4.5	1	0.000121921	TATCTTAGTACCTATGATGAAGATGAAGATGAAGATGAAGAGCATGGTCCGTATATATTTT
MPXV_349_R_SP_2022	LCR21	[GATGAA]3GATGCAGACGA	4.5	1	0.000121921	TATCTTAGTACCTATGATGAAGATGAAGATGAAGATGCAGACGATGGTCCGTATATATTTT
MPXV_349_R_SP_2022	LCR21	[GATGAA]3GCGGAAGATGA	4.5	1	0.000121921	TATCTTAGTACCTATGATGAAGATGAAGATGAAGCGGAAGATGATGGTCCGTATATATTTT
MPXV_349_R_SP_2022	LCR21	GATGAAGAAGAA[GATGAA]2GAGGA	4.5	1	0.000121921	TATCTTAGTACCTATGATGAAGAAGAAGATGAAGATGAAGAGGATGGTCCGTATATATTTT
MPXV_349_R_SP_2022	LCR21	[GATGAA]2GAGGAAGAGGAAGAGGA	4.5	1	0.000121921	TATCTTAGTACCTATGATGAAGATGAAGAGGAAGAGGAAGAGGATGGTCCGTATATATTTT
MPXV_349_R_SP_2022	LCR21	[GATGAA]2GAGGACGACGAAGACGA	4.5	1	0.000121921	TATCTTAGTACCTATGATGAAGATGAAGAGGACGACGAAGACGATGGTCCGTATATATTTT
MPXV_349_R_SP_2022	LCR21	GATGAACATGAA[GATGAA]2GATGA	4.5	1	0.000121921	TATCTTAGTACCTATGATGAACATGAAGATGAAGATGAAGATGATGGTCCGTATATATTTT
MPXV_349_R_SP_2022	LCR21	[GATGAA]3GATGCAGAGGA	4.5	1	0.000121921	TATCTTAGTACCTATGATGAAGATGAAGATGAAGATGCAGAGGATGGTCCGTATATATTTT
MPXV_349_R_SP_2022	LCR21	[GATGAA]2GATGACGAAGAAGACGA	4.5	1	0.000121921	TATCTTAGTACCTATGATGAAGATGAAGATGACGAAGAAGACGATGGTCCGTATATATTTT
MPXV_349_R_SP_2022	LCR21	GATGAAGATGAT[GATGAA]2GAGGA	4.5	1	0.000121921	TATCTTAGTACCTATGATGAAGATGATGATGAAGATGAAGAGGATGGTCCGTATATATTTT
MPXV_349_R_SP_2022	LCR2	[ATAT]13	13	12	0.0449438	TACATGTGTTTTAGAATATATATATATATATATATATATATATATATATATATATATATATATATATGGGCAAAACATATAA
MPXV_353_R_SP_2022_NovaSeq	LCR2	[ATAT]10	10	12	0.0652174	TACATGTGTTTTAGAATATATATATATATATATATATATATATATATATATATATATGGGCAAAACATATAA
MPXV_353_R_SP_2022_NovaSeq	LCR2	[ATAT]13	13	11	0.0597826	TACATGTGTTTTAGAATATATATATATATATATATATATATATATATATATATATATATATATATATGGGCAAAACATATAA
MPXV_349_R_SP_2022	LCR2	[ATAT]9	9	9	0.0337079	TACATGTGTTTTAGAATATATATATATATATATATATATATATATATATATATGGGCAAAACATATAA
MPXV_353_R_SP_2022_MiSeq	LCR2	[ATAT]9	9	9	0.00639205	TACATGTGTTTTAGAATATATATATATATATATATATATATATATATATATATGGGCAAAACATATAA
MPXV_353_R_SP_2022_NovaSeq	LCR2	[ATAT]10	10	8	0.0434783	TACATGTGTTTTAGAATATATATATATATATATATATATATATATATATATATATGGGCAAAACATATAA
MPXV_347_R_SP_2022	LCR2	[ATAT]10	10	6	0.5	TACATGTGTTTTAGAATATATATATATATATATATATATATATATATATATATATATGGGCAAAACATATAA
MPXV_353_R_SP_2022_MiSeq	LCR2	[ATAT]9	9	6	0.00426136	TACATGTGTTTTAGAATATATATATATATATATATATATATATATATATATGGGCAAAACATATAA
MPXV_353_R_SP_2022_MiSeq	LCR2	[ATAT]14	14	6	0.00426136	TACATGTGTTTTAGAATATATATATATATATATATATATATATATATATATATATATATATATATATATATATGGGCAAAACATATAA
MPXV_2317_SP_2022	LCR2	[ATAT]10	10	4	0.285714	TACATGTGTTTTAGAATATATATATATATATATATATATATATATATATATATATGGGCAAAACATATAA
MPXV_2317_SP_2022	LCR2	[ATAT]9	9	4	0.285714	TACATGTGTTTTAGAATATATATATATATATATATATATATATATATATATGGGCAAAACATATAA
MPXV_351_R_SP_2022	LCR2	[ATAT]11	11	4	0.571429	TACATGTGTTTTAGAATATATATATATATATATATATATATATATATATATATATATATATGGGCAAAACATATAA
MPXV_353_R_SP_2022_MiSeq	LCR2	[ATAT]8	8	4	0.00284091	TACATGTGTTTTAGAATATATATATATATATATATATATATATATATATGGGCAAAACATATAA
MPXV_403_SP_2022	LCR2	[ATAT]11	11	4	0.5	TACATGTGTTTTAGAATATATATATATATATATATATATATATATATATATATATATATGGGCAAAACATATAA
MPXV_345_R_SP_2022	LCR2	[ATAT]11	11	3	0.75	TACATGTGTTTTAGAATATATATATATATATATATATATATATATATATATATATATATATGGGCAAAACATATAA
MPXV_349_R_SP_2022	LCR2	[ATAT]9	9	3	0.011236	TACATGTGTTTTAGAATATATATATATATATATATATATATATATATATATGGGCAAAACATATAA
MPXV_349_R_SP_2022	LCR2	[ATAT]8	8	3	0.011236	TACATGTGTTTTAGAATATATATATATATATATATATATATATATATGGGCAAAACATATAA
MPXV_353_R_SP_2022_NovaSeq	LCR2	[ATAT]9	9	3	0.0163043	TACATGTGTTTTAGAATATATATATATATATATATATATATATATATATATATGGGCAAAACATATAA
MPXV_353_R_SP_2022_NovaSeq	LCR2	[ATAT]7	7	3	0.0163043	TACATGTGTTTTAGAATATATATATATATATATATATATATATATGGGCAAAACATATAA
MPXV_399_SP_2022	LCR2	[ATAT]12	12	3	0.375	TACATGTGTTTTAGAATATATATATATATATATATATATATATATATATATATATATATATATGGGCAAAACATATAA
MPXV_403_SP_2022	LCR2	[ATAT]11	11	3	0.375	TACATGTGTTTTAGAATATATATATATATATATATATATATATATATATATATATATATATGGGCAAAACATATAA
MPXV_415_SP_2022	LCR2	[ATAT]11	11	3	0.428571	TACATGTGTTTTAGAATATATATATATATATATATATATATATATATATATATATATATATGGGCAAAACATATAA
MPXV_2317_SP_2022	LCR2	[ATAT]8	8	2	0.142857	TACATGTGTTTTAGAATATATATATATATATATATATATATATATATATGGGCAAAACATATAA
MPXV_2317_SP_2022	LCR2	[ATAT]8	8	2	0.142857	TACATGTGTTTTAGAATATATATATATATATATATATATATATATATGGGCAAAACATATAA
MPXV_347_R_SP_2022	LCR2	[ATAT]8	8	2	0.166667	TACATGTGTTTTAGAATATATATATATATATATATATATATATATATATGGGCAAAACATATAA
MPXV_349_R_SP_2022	LCR3	ATAT[ACATTATAT]7	7.4	1	0.2	CATTATTTATTTATGATATACATTATATACATTATATACATTATATACATTATATACATTATATACATTATATACATTATATATCGTTATTGTTTGG
MPXV_349_R_SP_2022	LCR3	ATAT[ACATTATAT]6	6.4	1	0.2	CATTATTTATTTATGATATACATTATATACATTATATACATTATATACATTATATACATTATATACATTATATATCGTTATTGTTTGG
MPXV_349_R_SP_2022	LCR3	ATAT[ACATTATAT]4	4.4	1	0.2	CATTATTTATTTATGATATACATTATATACATTATATACATTATATACATTATATATCGTTATTGTTTGG
MPXV_349_R_SP_2022	LCR3	ATATACATTATATACATTATATACATTATATACATTATATACATCATAT[ACATTATAT]6	11.4	1	0.2	CATTATTTATTTATGATATACATTATATACATTATATACATTATATACATTATATACATCATATACATTATATACATTATATACATTATATACATTATATACATTATATACATTATATATCGTTATTGTTTGG
MPXV_349_R_SP_2022	LCR3	ATAT[ACATTATAT]11	11.4	1	0.2	CATTATTTATTTATGATATACATTATATACATTATATACATTATATACATTATATACATTATATACATTATATACATTATATACATTATATACATTATATACATTATATACATTATATATCGTTATTGTTTGG
MPXV_2428_SP_2022	LCR4	TAGTCATAAGTTAGTT[AAGTCATAAGTTAGTT]7AAGTCATAAGATAGTT	9	1	1	CTTGAAATGAGTTAATAGTCATAAGTTAGTTAAGTCATAAGTTAGTTAAGTCATAAGTTAGTTAAGTCATAAGTTAGTTAAGTCATAAGTTAGTTAAGTCATAAGTTAGTTAAGTCATAAGTTAGTTAAGTCATAAGTTAGTTAAGTCATAAGATAGTTTATAGTCTAACACTT
MPXV_2434_SP_2022	LCR4	TAGTCCTAAGTTAGTT[AAGTCATAAGTTAGTT]9	10	1	1	CTTGAAATGAGTTAATAGTCCTAAGTTAGTTAAGTCATAAGTTAGTTAAGTCATAAGTTAGTTAAGTCATAAGTTAGTTAAGTCATAAGTTAGTTAAGTCATAAGTTAGTTAAGTCATAAGTTAGTTAAGTCATAAGTTAGTTAAGTCATAAGTTAGTTAAGTCATAAGTTAGTTTATAGTCTAACACTT
MPXV_349_R_SP_2022	LCR4	TAGTCATAAGTTAGTT[AAGTCATAAGTTAGTT]5	6	1	0.2	CTTGAAATGAGTTAATAGTCATAAGTTAGTTAAGTCATAAGTTAGTTAAGTCATAAGTTAGTTAAGTCATAAGTTAGTTAAGTCATAAGTTAGTTAAGTCATAAGTTAGTTTATAGTCTAACACTT
MPXV_349_R_SP_2022	LCR4	TAGTCATAAGTTAGTT[AAGTCATAAGTTAGTT]4	5	1	0.2	CTTGAAATGAGTTAATAGTCATAAGTTAGTTAAGTCATAAGTTAGTTAAGTCATAAGTTAGTTAAGTCATAAGTTAGTTAAGTCATAAGTTAGTTTATAGTCTAACACTT
MPXV_349_R_SP_2022	LCR4	TAGTCATAAGTTAGTT[AAGTCATAAGTTAGTT]6	7	1	0.2	CTTGAAATGAGTTAATAGTCATAAGTTAGTTAAGTCATAAGTTAGTTAAGTCATAAGTTAGTTAAGTCATAAGTTAGTTAAGTCATAAGTTAGTTAAGTCATAAGTTAGTTAAGTCATAAGTTAGTTTATAGTCTAACACTT
MPXV_349_R_SP_2022	LCR5	[T]26	26	37	0.19171	CTAGGACGGCGATTCTTTTTTTTTTTTTTTTTTTTTTTTTTCGAATTCACGGGGTA
MPXV_349_R_SP_2022	LCR5	[T]25	25	60	0.310881	CTAGGACGGCGATTCTTTTTTTTTTTTTTTTTTTTTTTTTCGAATTCACGGGGTA
MPXV_349_R_SP_2022	LCR5	[T]24	24	36	0.186528	CTAGGACGGCGATTCTTTTTTTTTTTTTTTTTTTTTTTTCGAATTCACGGGGTA
MPXV_349_R_SP_2022	LCR5	[T]20	20	3	0.015544	CTAGGACGGCGATTCTTTTTTTTTTTTTTTTTTTTCGAATTCACGGGGTA
MPXV_349_R_SP_2022	LCR5	[T]22	22	11	0.0569948	CTAGGACGGCGATTCTTTTTTTTTTTTTTTTTTTTTTCGAATTCACGGGGTA
MPXV_349_R_SP_2022	LCR5	[T]21	21	10	0.0518135	CTAGGACGGCGATTCTTTTTTTTTTTTTTTTTTTTTCGAATTCACGGGGTA
MPXV_349_R_SP_2022	LCR5	[T]19	19	6	0.0310881	CTAGGACGGCGATTCTTTTTTTTTTTTTTTTTTTCGAATTCACGGGGTA
MPXV_349_R_SP_2022	LCR5	[T]27	27	10	0.0518135	CTAGGACGGCGATTCTTTTTTTTTTTTTTTTTTTTTTTTTTTCGAATTCACGGGGTA
MPXV_349_R_SP_2022	LCR5	[T]23	23	14	0.0725389	CTAGGACGGCGATTCTTTTTTTTTTTTTTTTTTTTTTTCGAATTCACGGGGTA
MPXV_349_R_SP_2022	LCR5	[T]28	28	1	0.00518135	CTAGGACGGCGATTCTTTTTTTTTTTTTTTTTTTTTTTTTTTTCGAATTCACGGGGTA
MPXV_349_R_SP_2022	LCR5	[T]11NTTTTTT	18	1	0.00518135	CTAGGACGGCGATTCTTTTTTTTTTTNTTTTTTCGAATTCACGGGGTA
MPXV_349_R_SP_2022	LCR5	TTTTC[T]20	25	1	0.00518135	CTAGGACGGCGATTCTTTTCTTTTTTTTTTTTTTTTTTTTCGAATTCACGGGGTA
MPXV_349_R_SP_2022	LCR5	[T]21CTTT	25	1	0.00518135	CTAGGACGGCGATTCTTTTTTTTTTTTTTTTTTTTTCTTTCGAATTCACGGGGTA
MPXV_349_R_SP_2022	LCR5	[T]17	17	2	0.0103627	CTAGGACGGCGATTCTTTTTTTTTTTTTTTTTCGAATTCACGGGGTA
MPXV_349_R_SP_2022	LCR6	[CAATCTTTCT]1	1	10552	1	TCTTTTCTAGATCGGCAATCTTTCTCAACATTTCATCCCC
MPXV_349_R_SP_2022	LCR7	[ATC]13TATGATATCATCATC	18	361	0.0517934	AGGTTTTGGATTATAATCATCATCATCATCATCATCATCATCATCATCATCATCTATGATATCATCATCTTCGATATTTATTTT
MPXV_349_R_SP_2022	LCR7	[ATC]14TATGATATCATCATC	19	6382	0.915638	AGGTTTTGGATTATAATCATCATCATCATCATCATCATCATCATCATCATCATCATCTATGATATCATCATCTTCGATATTTATTTT
MPXV_349_R_SP_2022	LCR7	[ATC]15TATGATATCATCATC	20	53	0.00760402	AGGTTTTGGATTATAATCATCATCATCATCATCATCATCATCATCATCATCATCATCATCTATGATATCATCATCTTCGATATTTATTTT
MPXV_349_R_SP_2022	LCR7	ATCATCATCATT[ATC]10TATGATATCATCATC	19	3	0.000430416	AGGTTTTGGATTATAATCATCATCATTATCATCATCATCATCATCATCATCATCATCTATGATATCATCATCTTCGATATTTATTTT
MPXV_349_R_SP_2022	LCR7	[ATC]13ATATATGATATCATCATC	19	1	0.000143472	AGGTTTTGGATTATAATCATCATCATCATCATCATCATCATCATCATCATCATCATATATGATATCATCATCTTCGATATTTATTTT
MPXV_349_R_SP_2022	LCR7	[ATC]12TATGATATCATCATC	17	19	0.00272597	AGGTTTTGGATTATAATCATCATCATCATCATCATCATCATCATCATCATCTATGATATCATCATCTTCGATATTTATTTT
MPXV_349_R_SP_2022	LCR7	ATCCTC[ATC]12TATGATATCATCATC	19	8	0.00114778	AGGTTTTGGATTATAATCCTCATCATCATCATCATCATCATCATCATCATCATCATCTATGATATCATCATCTTCGATATTTATTTT
MPXV_349_R_SP_2022	LCR7	ATCATCATCATCATCACC[ATC]8TATGATATCATCATC	19	2	0.000286944	AGGTTTTGGATTATAATCATCATCATCATCACCATCATCATCATCATCATCATCATCTATGATATCATCATCTTCGATATTTATTTT
MPXV_349_R_SP_2022	LCR7	ATA[ATC]13TATGATATCATCATC	19	5	0.00071736	AGGTTTTGGATTATAATAATCATCATCATCATCATCATCATCATCATCATCATCATCTATGATATCATCATCTTCGATATTTATTTT
MPXV_349_R_SP_2022	LCR7	ATCATCATCATA[ATC]10TATGATATCATCATC	19	2	0.000286944	AGGTTTTGGATTATAATCATCATCATAATCATCATCATCATCATCATCATCATCATCTATGATATCATCATCTTCGATATTTATTTT
MPXV_349_R_SP_2022	LCR7	[ATC]14TATGATATAATCATC	19	6	0.000860832	AGGTTTTGGATTATAATCATCATCATCATCATCATCATCATCATCATCATCATCATCTATGATATAATCATCTTCGATATTTATTTT
MPXV_349_R_SP_2022	LCR7	ATCCTC[ATC]12TATGATATAATCATC	19	1	0.000143472	AGGTTTTGGATTATAATCCTCATCATCATCATCATCATCATCATCATCATCATCATCTATGATATAATCATCTTCGATATTTATTTT
MPXV_349_R_SP_2022	LCR7	ACC[ATC]13TATGATATCATCATC	19	2	0.000286944	AGGTTTTGGATTATAACCATCATCATCATCATCATCATCATCATCATCATCATCATCTATGATATCATCATCTTCGATATTTATTTT
MPXV_349_R_SP_2022	LCR7	ATCATCATCATCCTC[ATC]7TATGATATCATCATC	17	1	0.000143472	AGGTTTTGGATTATAATCATCATCATCCTCATCATCATCATCATCATCATCTATGATATCATCATCTTCGATATTTATTTT
MPXV_349_R_SP_2022	LCR7	ATCATCATCATCATCATCACC[ATC]7TATGATATCATCATC	19	1	0.000143472	AGGTTTTGGATTATAATCATCATCATCATCATCACCATCATCATCATCATCATCATCTATGATATCATCATCTTCGATATTTATTTT
MPXV_349_R_SP_2022	LCR7	GTC[ATC]12TATGATATCATCATC	18	2	0.000286944	AGGTTTTGGATTATAGTCATCATCATCATCATCATCATCATCATCATCATCATCTATGATATCATCATCTTCGATATTTATTTT
MPXV_349_R_SP_2022	LCR7	[ATC]14TGTGATATCATCATC	19	1	0.000143472	AGGTTTTGGATTATAATCATCATCATCATCATCATCATCATCATCATCATCATCATCTGTGATATCATCATCTTCGATATTTATTTT
MPXV_349_R_SP_2022	LCR7	[ATC]14TATTATATCATCATC	19	11	0.00157819	AGGTTTTGGATTATAATCATCATCATCATCATCATCATCATCATCATCATCATCATCTATTATATCATCATCTTCGATATTTATTTT
MPXV_349_R_SP_2022	LCR7	ATCATCCTC[ATC]11TATGATATCATCATC	19	3	0.000430416	AGGTTTTGGATTATAATCATCCTCATCATCATCATCATCATCATCATCATCATCATCTATGATATCATCATCTTCGATATTTATTTT
MPXV_349_R_SP_2022	LCR7	[ATC]14TATGATATCGTCATC	19	2	0.000286944	AGGTTTTGGATTATAATCATCATCATCATCATCATCATCATCATCATCATCATCATCTATGATATCGTCATCTTCGATATTTATTTT
MPXV_349_R_SP_2022	LCR7	[ATC]17TATGATATCATCATC	22	3	0.000430416	AGGTTTTGGATTATAATCATCATCATCATCATCATCATCATCATCATCATCATCATCATCATCATCTATGATATCATCATCTTCGATATTTATTTT
MPXV_349_R_SP_2022	LCR7	ATCATCATCATCATCATA[ATC]8TATGATATCATCATC	19	1	0.000143472	AGGTTTTGGATTATAATCATCATCATCATCATAATCATCATCATCATCATCATCATCTATGATATCATCATCTTCGATATTTATTTT
MPXV_349_R_SP_2022	LCR7	[ATC]13TATGATATAATCATC	18	1	0.000143472	AGGTTTTGGATTATAATCATCATCATCATCATCATCATCATCATCATCATCATCTATGATATAATCATCTTCGATATTTATTTT
MPXV_349_R_SP_2022	LCR7	[ATC]14TATGATATCATAATC	19	2	0.000286944	AGGTTTTGGATTATAATCATCATCATCATCATCATCATCATCATCATCATCATCATCTATGATATCATAATCTTCGATATTTATTTT
MPXV_349_R_SP_2022	LCR7	[ATC]11ATAATCATCTATGATATCATCATC	19	1	0.000143472	AGGTTTTGGATTATAATCATCATCATCATCATCATCATCATCATCATCATAATCATCTATGATATCATCATCTTCGATATTTATTTT
MPXV_349_R_SP_2022	LCR7	ATCCTC[ATC]11TATGATATCATCATC	18	1	0.000143472	AGGTTTTGGATTATAATCCTCATCATCATCATCATCATCATCATCATCATCATCTATGATATCATCATCTTCGATATTTATTTT
MPXV_349_R_SP_2022	LCR7	[ATC]8ACCATCATCATCATCTATGATATCATCATC	18	2	0.000286944	AGGTTTTGGATTATAATCATCATCATCATCATCATCATCACCATCATCATCATCTATGATATCATCATCTTCGATATTTATTTT
MPXV_349_R_SP_2022	LCR7	[ATC]15TATGATATAATCATC	20	2	0.000286944	AGGTTTTGGATTATAATCATCATCATCATCATCATCATCATCATCATCATCATCATCATCTATGATATAATCATCTTCGATATTTATTTT
MPXV_349_R_SP_2022	LCR7	[ATC]14TACGATATCATCATC	19	3	0.000430416	AGGTTTTGGATTATAATCATCATCATCATCATCATCATCATCATCATCATCATCATCTACGATATCATCATCTTCGATATTTATTTT
MPXV_349_R_SP_2022	LCR7	[ATC]14TATGAAATCATCATC	19	7	0.0010043	AGGTTTTGGATTATAATCATCATCATCATCATCATCATCATCATCATCATCATCATCTATGAAATCATCATCTTCGATATTTATTTT
MPXV_349_R_SP_2022	LCR7	[ATC]8AGCATCATCATCATCATCTATGATATCATCATC	19	1	0.000143472	AGGTTTTGGATTATAATCATCATCATCATCATCATCATCAGCATCATCATCATCATCTATGATATCATCATCTTCGATATTTATTTT
MPXV_349_R_SP_2022	LCR7	[ATC]10CTCATCATCATCTATGATATCATCATC	19	1	0.000143472	AGGTTTTGGATTATAATCATCATCATCATCATCATCATCATCATCCTCATCATCATCTATGATATCATCATCTTCGATATTTATTTT
MPXV_349_R_SP_2022	LCR7	ATCATCATCCTC[ATC]10TATGATATCATCATC	19	1	0.000143472	AGGTTTTGGATTATAATCATCATCCTCATCATCATCATCATCATCATCATCATCATCTATGATATCATCATCTTCGATATTTATTTT
MPXV_349_R_SP_2022	LCR7	ATCATA[ATC]12TATGATATCATCATC	19	5	0.00071736	AGGTTTTGGATTATAATCATAATCATCATCATCATCATCATCATCATCATCATCATCTATGATATCATCATCTTCGATATTTATTTT
MPXV_349_R_SP_2022	LCR7	[ATC]7ATAATCATCATCATCATCATCTATGATATCATCATC	19	3	0.000430416	AGGTTTTGGATTATAATCATCATCATCATCATCATCATAATCATCATCATCATCATCTATGATATCATCATCTTCGATATTTATTTT
MPXV_349_R_SP_2022	LCR7	[ATC]14TATGATATCATCAAC	19	1	0.000143472	AGGTTTTGGATTATAATCATCATCATCATCATCATCATCATCATCATCATCATCATCTATGATATCATCAACTTCGATATTTATTTT
MPXV_349_R_SP_2022	LCR7	[ATC]13TATGATATCATAATC	18	1	0.000143472	AGGTTTTGGATTATAATCATCATCATCATCATCATCATCATCATCATCATCATCTATGATATCATAATCTTCGATATTTATTTT
MPXV_349_R_SP_2022	LCR7	[ATC]12ATAATCTATGATATCATCATC	19	2	0.000286944	AGGTTTTGGATTATAATCATCATCATCATCATCATCATCATCATCATCATCATAATCTATGATATCATCATCTTCGATATTTATTTT
MPXV_349_R_SP_2022	LCR7	CTC[ATC]13TATGATATCATCATC	19	4	0.000573888	AGGTTTTGGATTATACTCATCATCATCATCATCATCATCATCATCATCATCATCATCTATGATATCATCATCTTCGATATTTATTTT
MPXV_349_R_SP_2022	LCR7	[ATC]14TAAGATATCATCATC	19	2	0.000286944	AGGTTTTGGATTATAATCATCATCATCATCATCATCATCATCATCATCATCATCATCTAAGATATCATCATCTTCGATATTTATTTT
MPXV_349_R_SP_2022	LCR7	ATCATCATCATCATCCTC[ATC]8TATGATATCATCATC	19	1	0.000143472	AGGTTTTGGATTATAATCATCATCATCATCCTCATCATCATCATCATCATCATCATCTATGATATCATCATCTTCGATATTTATTTT
MPXV_349_R_SP_2022	LCR7	ATCATCGTC[ATC]11TATGATATCATCATC	19	2	0.000286944	AGGTTTTGGATTATAATCATCGTCATCATCATCATCATCATCATCATCATCATCATCTATGATATCATCATCTTCGATATTTATTTT
MPXV_349_R_SP_2022	LCR7	ATCATCATCATCATCATCAGC[ATC]7TATGATATCATCATC	19	1	0.000143472	AGGTTTTGGATTATAATCATCATCATCATCATCAGCATCATCATCATCATCATCATCTATGATATCATCATCTTCGATATTTATTTT
MPXV_349_R_SP_2022	LCR7	[ATC]14TATGAGATCATCATC	19	1	0.000143472	AGGTTTTGGATTATAATCATCATCATCATCATCATCATCATCATCATCATCATCATCTATGAGATCATCATCTTCGATATTTATTTT
MPXV_349_R_SP_2022	LCR7	ATCAGC[ATC]12TATGATATCATCATC	19	1	0.000143472	AGGTTTTGGATTATAATCAGCATCATCATCATCATCATCATCATCATCATCATCATCTATGATATCATCATCTTCGATATTTATTTT
MPXV_349_R_SP_2022	LCR7	[ATC]6CTCCTCATCATCATCATCATCATCTATGATATCATCATC	19	1	0.000143472	AGGTTTTGGATTATAATCATCATCATCATCATCCTCCTCATCATCATCATCATCATCTATGATATCATCATCTTCGATATTTATTTT
MPXV_349_R_SP_2022	LCR7	[ATC]8ACCATCATCATCATCATCTATGATATCATCATC	19	2	0.000286944	AGGTTTTGGATTATAATCATCATCATCATCATCATCATCACCATCATCATCATCATCTATGATATCATCATCTTCGATATTTATTTT
MPXV_349_R_SP_2022	LCR7	ATCATCATCATCATA[ATC]9TATGATATCATCATC	19	1	0.000143472	AGGTTTTGGATTATAATCATCATCATCATAATCATCATCATCATCATCATCATCATCTATGATATCATCATCTTCGATATTTATTTT
MPXV_349_R_SP_2022	LCR7	[ATC]14TATTATATAATCATC	19	1	0.000143472	AGGTTTTGGATTATAATCATCATCATCATCATCATCATCATCATCATCATCATCATCTATTATATAATCATCTTCGATATTTATTTT
MPXV_349_R_SP_2022	LCR7	[ATC]13AACTATGATATCATCATC	19	1	0.000143472	AGGTTTTGGATTATAATCATCATCATCATCATCATCATCATCATCATCATCATCAACTATGATATCATCATCTTCGATATTTATTTT
MPXV_349_R_SP_2022	LCR7	[ATC]10AACATCATCATCTATGATATCATCATC	19	1	0.000143472	AGGTTTTGGATTATAATCATCATCATCATCATCATCATCATCATCAACATCATCATCTATGATATCATCATCTTCGATATTTATTTT
MPXV_349_R_SP_2022	LCR7	[ATC]11AACATCATCTATGATATCATCATC	19	1	0.000143472	AGGTTTTGGATTATAATCATCATCATCATCATCATCATCATCATCATCAACATCATCTATGATATCATCATCTTCGATATTTATTTT
MPXV_349_R_SP_2022	LCR7	[ATC]14TATGATGTCATCATC	19	1	0.000143472	AGGTTTTGGATTATAATCATCATCATCATCATCATCATCATCATCATCATCATCATCTATGATGTCATCATCTTCGATATTTATTTT
MPXV_349_R_SP_2022	LCR7	[ATC]14TATGNTATCATCATC	19	1	0.000143472	AGGTTTTGGATTATAATCATCATCATCATCATCATCATCATCATCATCATCATCATCTATGNTATCATCATCTTCGATATTTATTTT
MPXV_349_R_SP_2022	LCR7	[ATC]14TATGGTATCATCATC	19	2	0.000286944	AGGTTTTGGATTATAATCATCATCATCATCATCATCATCATCATCATCATCATCATCTATGGTATCATCATCTTCGATATTTATTTT
MPXV_349_R_SP_2022	LCR7	ATCGTC[ATC]12TATGATATCATCATC	19	1	0.000143472	AGGTTTTGGATTATAATCGTCATCATCATCATCATCATCATCATCATCATCATCATCTATGATATCATCATCTTCGATATTTATTTT
MPXV_349_R_SP_2022	LCR7	[ATC]11TATGATATCATCATC	16	3	0.000430416	AGGTTTTGGATTATAATCATCATCATCATCATCATCATCATCATCATCTATGATATCATCATCTTCGATATTTATTTT
MPXV_349_R_SP_2022	LCR7	ATCATCATCATCTTC[ATC]9TATGATATCATCATC	19	1	0.000143472	AGGTTTTGGATTATAATCATCATCATCTTCATCATCATCATCATCATCATCATCATCTATGATATCATCATCTTCGATATTTATTTT
MPXV_349_R_SP_2022	LCR7	[ATC]9ATTATCATCATCATCTATGATATCATCATC	19	1	0.000143472	AGGTTTTGGATTATAATCATCATCATCATCATCATCATCATCATTATCATCATCATCTATGATATCATCATCTTCGATATTTATTTT
MPXV_349_R_SP_2022	LCR7	ATCAAC[ATC]12TATGATATCATCATC	19	1	0.000143472	AGGTTTTGGATTATAATCAACATCATCATCATCATCATCATCATCATCATCATCATCTATGATATCATCATCTTCGATATTTATTTT
MPXV_349_R_SP_2022	LCR7	[ATC]7ACCATCATCATCATCATCATCTATGATATCATCATC	19	2	0.000286944	AGGTTTTGGATTATAATCATCATCATCATCATCATCACCATCATCATCATCATCATCTATGATATCATCATCTTCGATATTTATTTT
MPXV_349_R_SP_2022	LCR7	[ATC]10GTCATCATCATCATCTATGATATCATCATC	20	1	0.000143472	AGGTTTTGGATTATAATCATCATCATCATCATCATCATCATCATCGTCATCATCATCATCTATGATATCATCATCTTCGATATTTATTTT
MPXV_349_R_SP_2022	LCR7	[ATC]8CTCATCATCATCATCATCTATGATATCATCATC	19	1	0.000143472	AGGTTTTGGATTATAATCATCATCATCATCATCATCATCCTCATCATCATCATCATCTATGATATCATCATCTTCGATATTTATTTT
MPXV_349_R_SP_2022	LCR7	[ATC]16TATGATATCATCATC	21	1	0.000143472	AGGTTTTGGATTATAATCATCATCATCATCATCATCATCATCATCATCATCATCATCATCATCTATGATATCATCATCTTCGATATTTATTTT
MPXV_349_R_SP_2022	LCR7	ATA[ATC]12TATGATATCATCATC	18	1	0.000143472	AGGTTTTGGATTATAATAATCATCATCATCATCATCATCATCATCATCATCATCTATGATATCATCATCTTCGATATTTATTTT
MPXV_349_R_SP_2022	LCR7	[ATC]13ACCTATGATATCATCATC	19	1	0.000143472	AGGTTTTGGATTATAATCATCATCATCATCATCATCATCATCATCATCATCATCACCTATGATATCATCATCTTCGATATTTATTTT
MPXV_349_R_SP_2022	LCR7	[ATC]7TTCATCATCATCATCATCATCTATGATATCATCATC	19	1	0.000143472	AGGTTTTGGATTATAATCATCATCATCATCATCATCTTCATCATCATCATCATCATCTATGATATCATCATCTTCGATATTTATTTT
MPXV_349_R_SP_2022	LCR7	[ATC]8ATTATCATCATCATCATCTATGATATCATCATC	19	1	0.000143472	AGGTTTTGGATTATAATCATCATCATCATCATCATCATCATTATCATCATCATCATCTATGATATCATCATCTTCGATATTTATTTT
MPXV_349_R_SP_2022	LCR7	GTC[ATC]13TATGATATCATCATC	19	1	0.000143472	AGGTTTTGGATTATAGTCATCATCATCATCATCATCATCATCATCATCATCATCATCTATGATATCATCATCTTCGATATTTATTTT
MPXV_349_R_SP_2022	LCR7	[ATC]7ATTATCATCATCATCATCATCTATGATATCATCATC	19	2	0.000286944	AGGTTTTGGATTATAATCATCATCATCATCATCATCATTATCATCATCATCATCATCTATGATATCATCATCTTCGATATTTATTTT
MPXV_349_R_SP_2022	LCR7	[ATC]9ATGATCATCATCATCTATGATATCATCATC	19	1	0.000143472	AGGTTTTGGATTATAATCATCATCATCATCATCATCATCATCATGATCATCATCATCTATGATATCATCATCTTCGATATTTATTTT
MPXV_349_R_SP_2022	LCR7	[ATC]10TATGATATCATCATC	15	1	0.000143472	AGGTTTTGGATTATAATCATCATCATCATCATCATCATCATCATCTATGATATCATCATCTTCGATATTTATTTT
MPXV_349_R_SP_2022	LCR7	[ATC]14TATGATACCATCATC	19	3	0.000430416	AGGTTTTGGATTATAATCATCATCATCATCATCATCATCATCATCATCATCATCATCTATGATACCATCATCTTCGATATTTATTTT
MPXV_349_R_SP_2022	LCR7	[ATC]11GTCATCATCTATGATATCATCATC	19	1	0.000143472	AGGTTTTGGATTATAATCATCATCATCATCATCATCATCATCATCATCGTCATCATCTATGATATCATCATCTTCGATATTTATTTT
MPXV_349_R_SP_2022	LCR7	ATCATCATA[ATC]11TATGATATCATCATC	19	1	0.000143472	AGGTTTTGGATTATAATCATCATAATCATCATCATCATCATCATCATCATCATCATCTATGATATCATCATCTTCGATATTTATTTT
MPXV_349_R_SP_2022	LCR7	ATCATCATCATCAAC[ATC]9TATGATATCATCATC	19	1	0.000143472	AGGTTTTGGATTATAATCATCATCATCAACATCATCATCATCATCATCATCATCATCTATGATATCATCATCTTCGATATTTATTTT
MPXV_349_R_SP_2022	LCR7	[ATC]14TATGATATCCTCATC	19	2	0.000286944	AGGTTTTGGATTATAATCATCATCATCATCATCATCATCATCATCATCATCATCATCTATGATATCCTCATCTTCGATATTTATTTT
MPXV_349_R_SP_2022	LCR7	ATCGTC[ATC]11TATGATATCATCATC	18	1	0.000143472	AGGTTTTGGATTATAATCGTCATCATCATCATCATCATCATCATCATCATCATCTATGATATCATCATCTTCGATATTTATTTT
MPXV_349_R_SP_2022	LCR7	ATCATCATCACC[ATC]10TATGATATCATCATC	19	1	0.000143472	AGGTTTTGGATTATAATCATCATCACCATCATCATCATCATCATCATCATCATCATCTATGATATCATCATCTTCGATATTTATTTT
MPXV_349_R_SP_2022	LCR7	[ATC]14TAGGATATCATCATC	19	1	0.000143472	AGGTTTTGGATTATAATCATCATCATCATCATCATCATCATCATCATCATCATCATCTAGGATATCATCATCTTCGATATTTATTTT
MPXV_349_R_SP_2022	LCR7	[ATC]12AACATCTATGATATCATCATC	19	1	0.000143472	AGGTTTTGGATTATAATCATCATCATCATCATCATCATCATCATCATCATCAACATCTATGATATCATCATCTTCGATATTTATTTT
MPXV_349_R_SP_2022	LCR7	[ATC]14TATGATATCATCATT	19	1	0.000143472	AGGTTTTGGATTATAATCATCATCATCATCATCATCATCATCATCATCATCATCATCTATGATATCATCATTTTCGATATTTATTTT
MPXV_349_R_SP_2022	LCR7	[ATC]12AGCATCTATGATATCATCATC	19	1	0.000143472	AGGTTTTGGATTATAATCATCATCATCATCATCATCATCATCATCATCATCAGCATCTATGATATCATCATCTTCGATATTTATTTT
MPXV_349_R_SP_2022	LCR7	ATCATCACC[ATC]11TATGATATCATCATC	19	1	0.000143472	AGGTTTTGGATTATAATCATCACCATCATCATCATCATCATCATCATCATCATCATCTATGATATCATCATCTTCGATATTTATTTT
MPXV_349_R_SP_2022	LCR7	ATCTTC[ATC]12TATGATATCATCATC	19	2	0.000286944	AGGTTTTGGATTATAATCTTCATCATCATCATCATCATCATCATCATCATCATCATCTATGATATCATCATCTTCGATATTTATTTT
[truncated: 4,327 more rows]
