# Supplementary material for: Monkeypox virus genomic accordion strategies
Source: Nat Commun. 2024 Apr 18;15:3059. doi: 10.1038/s41467-024-46949-7 (PMC11026394; doi:10.1038/s41467-024-46949-7)
Supplement: Supplementary file 10 — Supplementary Data 7 [file 41467_2024_46949_MOESM10_ESM.xlsx]

## Sheet: Sheet1
Reference Strain M5312_HM12_Rivers	Position	Base Reference	ON563414.3_MPXV_USA_2022_MA001	MPXV_353R	Comment
NC_063383.1	1262	G	A	A
NC_063383.1	2591	G	A	A
NC_063383.1	3111	G	A	A
NC_063383.1	3522	G	A	A
NC_063383.1	3818	C	T	T
NC_063383.1	5595	G	G	A	Not shared
NC_063383.1	7771	C	T	T
NC_063383.1	14000	G	T	T
NC_063383.1	15428	G	A	A
NC_063383.1	18769	A	G	G
NC_063383.1	21723	G	A	A
NC_063383.1	23564	C	T	T
NC_063383.1	25661	G	A	A
NC_063383.1	28175	T	C	C
NC_063383.1	30367	G	A	A
NC_063383.1	31053	G	A	A
NC_063383.1	34459	G	A	A
NC_063383.1	37202	G	A	A
NC_063383.1	38360	G	A	A
NC_063383.1	38662	C	T	T
NC_063383.1	39119	C	T	T
NC_063383.1	39139	C	T	T
NC_063383.1	52885	G	A	A
NC_063383.1	54117	G	A	A
NC_063383.1	54635	G	A	A
NC_063383.1	64297	G	A	A
NC_063383.1	72362	C	T	T
NC_063383.1	73066	C	T	T
NC_063383.1	73239	G	A	A
NC_063383.1	74205	G	A	A
NC_063383.1	77383	G	A	A
NC_063383.1	81275	G	A	A
NC_063383.1	81977	A	G	G
NC_063383.1	82373	C	T	T
NC_063383.1	82451	G	A	A
NC_063383.1	83326	C	T	T
NC_063383.1	84587	C	T	T
NC_063383.1	87230	G	A	A
NC_063383.1	87297	G	A	A
NC_063383.1	91728	G	A	A
NC_063383.1	95034	G	A	A
NC_063383.1	100261	A	G	G
NC_063383.1	119296	C	T	T
NC_063383.1	121320	C	T	T
NC_063383.1	124130	G	A	A
NC_063383.1	124674	G	A	A
NC_063383.1	125249	G	A	A
NC_063383.1	128698	C	T	T
NC_063383.1	148412	G	A	A
NC_063383.1	150469	C	T	T
NC_063383.1	151461	A	C	C
NC_063383.1	154408	T	C	C
NC_063383.1	155795	G	A	A
NC_063383.1	162243	G	A	A
NC_063383.1	162331	C	T	T
NC_063383.1	164832	C	T	T
NC_063383.1	168120	C	T	T
NC_063383.1	170262	G	A	A
NC_063383.1	178133	G	A	A
NC_063383.1	181980	G	A	A
NC_063383.1	183519	C	T	T
NC_063383.1	186578	G	A	A
NC_063383.1	187428	C	T	T
NC_063383.1	191615	C	C	T	Not shared
NC_063383.1	193392	G	A	A
NC_063383.1	193688	C	T	T
NC_063383.1	194099	C	T	T
NC_063383.1	194619	C	T	T
NC_063383.1	195948	C	T	T
