# Supplementary material for: Monkeypox virus genomic accordion strategies
Source: Nat Commun. 2024 Apr 18;15:3059. doi: 10.1038/s41467-024-46949-7 (PMC11026394; doi:10.1038/s41467-024-46949-7)
Supplement: Supplementary file 11 — Supplementary Data 8 [file 41467_2024_46949_MOESM11_ESM.xls]

## Sheet: mpx_1h_vs_24h_SIGN_negative_fol
GENE	BaseMean#	log2FoldChange$	Standard Eror of log2 Fold Change	p-value	Corrected P-value
OPG165	147.433	3.42438	0.169603	1.18354e-90	8.16645e-89
OPG036	403.211	2.9712	0.124778	2.51912e-125	3.47638e-123
OPG096	255.714	2.52067	0.152779	3.74263e-61	8.60804e-60
OPG055	62.7034	2.36086	0.218297	2.92673e-27	3.10684e-26
OPG168	144.88	2.33307	0.180215	2.47462e-38	4.87853e-37
OPG060	47.3717	2.26962	0.273912	1.17178e-16	7.03071e-16
OPG030	22.3328	2.11222	0.37159	1.3138e-08	4.53262e-08
OPG039	372.839	2.00644	0.17823	2.12437e-29	2.66512e-28
OPG034	171.472	1.94205	0.163671	1.78593e-32	2.46458e-31
OPG110	132.445	1.91211	0.203672	6.1026e-21	4.67866e-20
#	Average of normalized count values
$	Effect size estimate of expression at 1h vs 24h (logarithmic scale to base 2)
